# Supplementary material for: Poly[diacetonitrile­[μ3-difluoro­(oxalato)borato]sodium]
Source: Acta Crystallogr Sect E Struct Rep Online. 2011 May 7;67(Pt 6):m678. doi: 10.1107/S1600536811015091 (PMC3120346; doi:10.1107/S1600536811015091)
Supplement: Supplementary file 1 [file e-67-0m678-sup1.cif]

##############################################################################
#                                                                            #
# This CIF contains the data in a paper accepted for publication in          #
# Acta Crystallographica Section E. It conforms to the requirements of       #
# Notes for Authors for Acta Crystallographica Section E, and has been       #
# peer reviewed under the auspices of the IUCr Commission on Journals.       #
#                                                                            #
# Full details of the Crystallographic Information File format               #
# are given in the paper "The Crystallographic Information File (CIF):       #
# a New Standard Archive File for Crystallography" by S. R. Hall, F. H.      #
# Allen and I. D. Brown [Acta Cryst. (1991), A47, 655-685].                  #
#                                                                            #
# The current version of the core CIF dictionary is obtainable from          #
# ftp://ftp.iucr.org/pub/cif_core.dic.                                       #
#                                                                            #
# Software is freely available for graphical display of the structure(s)     #
# in this CIF. For information consult the CIF software page                 #
# http://www.iucr.org/resources/cif/software.                                #
#                                                                            #
# This file may be used for bona fide research purposes within the           #
# scientific community so long as proper attribution is given to the journal # 
# article from which it was obtained.                                        #
#                                                                            #
##############################################################################
data_I
_audit_creation_method     SHELXL-97
_chemical_name_systematic
;
Poly[diacetonitrile[\m~3~-difluoro(oxalato)borato]sodium]
;
_chemical_name_common     ?
_chemical_formula_moiety     ?
_chemical_formula_sum     'C6 H6 B F2 N2 Na O4'
_chemical_formula_iupac     '[Na (C2 B F2 O4) (C2 H3 N)2]'
_chemical_formula_weight     241.93
_chemical_melting_point     ?
_symmetry_cell_setting     orthorhombic
_symmetry_space_group_name_H-M     'P n m a'
_symmetry_space_group_name_Hall     '-P 2ac 2n'
loop_
    _symmetry_equiv_pos_as_xyz
    'x, y, z'
    'x+1/2, -y+1/2, -z+1/2'
    '-x, y+1/2, -z'
    '-x+1/2, -y, z+1/2'
    '-x, -y, -z'
    '-x-1/2, y-1/2, z-1/2'
    'x, -y-1/2, z'
    'x-1/2, y, -z-1/2'
_cell_length_a     11.6932(3)
_cell_length_b     14.1254(3)
_cell_length_c     6.51300(10)
_cell_angle_alpha     90.00
_cell_angle_beta     90.00
_cell_angle_gamma     90.00
_cell_volume     1075.76(4)
_cell_formula_units_Z     4
_cell_measurement_reflns_used     9940
_cell_measurement_theta_min     3.44
_cell_measurement_theta_max     38.52
_cell_measurement_temperature     110
_exptl_crystal_description     'prism'
_exptl_crystal_colour     'colorless'
_exptl_crystal_size_max     0.38
_exptl_crystal_size_mid     0.37
_exptl_crystal_size_min     0.23
_exptl_crystal_density_diffrn     1.494
_exptl_crystal_density_meas     ?
_exptl_crystal_density_method     'not measured'
_exptl_crystal_F_000     488
_exptl_absorpt_coefficient_mu     0.174
_exptl_absorpt_correction_type     multi-scan
_exptl_absorpt_process_details     '(SADABS; Bruker, 2009)'
_exptl_absorpt_correction_T_min     0.9375
_exptl_absorpt_correction_T_max     0.9611
_exptl_special_details
;
;
_diffrn_ambient_temperature     110
_diffrn_radiation_type     MoK\a
_diffrn_radiation_wavelength     0.71073
_diffrn_radiation_source     'fine-focus sealed tube'
_diffrn_radiation_monochromator     graphite
_diffrn_measurement_device_type     'Bruker--Nonius Kappa-axis X8 APEXII'
_diffrn_measurement_method     '\w and \f'
_diffrn_detector_area_resol_mean     ?
_diffrn_reflns_number     33523
_diffrn_reflns_av_R_equivalents     0.0316
_diffrn_reflns_av_sigmaI/netI     0.0197
_diffrn_reflns_theta_min     3.44
_diffrn_reflns_theta_max     39.40
_diffrn_reflns_theta_full     39.40
_diffrn_measured_fraction_theta_max     0.981
_diffrn_measured_fraction_theta_full     0.981
_diffrn_reflns_limit_h_min     -20
_diffrn_reflns_limit_h_max     20
_diffrn_reflns_limit_k_min     -25
_diffrn_reflns_limit_k_max     22
_diffrn_reflns_limit_l_min     -11
_diffrn_reflns_limit_l_max     11
_diffrn_standards_number     0
_diffrn_standards_interval_count     ?
_diffrn_standards_interval_time     ?
_diffrn_standards_decay_%     ?
_refine_special_details
;
Refinement of <i>F</i>^2^ against ALL reflections. The weighted <i>R</i>-factor
<i>wR</i> and goodness of fit <i>S</i> are based on <i>F</i>^2^, conventional
<i>R</i>-factors <i>R</i> are based on <i>F</i>, with <i>F</i> set to zero for
negative <i>F</i>^2^. The threshold expression of <i>F</i>^2^ >
\s(<i>F</i>^2^) is used only for calculating <i>R</i>-factors(gt) <i>etc</i>.
and is not relevant to the choice of reflections for refinement.
<i>R</i>-factors based on <i>F</i>^2^ are statistically about twice as large
as those based on <i>F</i>, and <i>R</i>- factors based on ALL data will be
even larger.
;
_reflns_number_total     3243
_reflns_number_gt     2599
_reflns_threshold_expression     I>2\s(I)
_refine_ls_structure_factor_coef     Fsqd
_refine_ls_matrix_type     full
_refine_ls_R_factor_all     0.0489
_refine_ls_R_factor_gt     0.0368
_refine_ls_wR_factor_gt     0.1067
_refine_ls_wR_factor_ref     0.1121
_refine_ls_goodness_of_fit_ref     1.085
_refine_ls_restrained_S_all     1.085
_refine_ls_number_reflns     3243
_refine_ls_number_parameters     81
_refine_ls_number_restraints     0
_refine_ls_hydrogen_treatment     constr
_refine_ls_weighting_scheme     calc
_refine_ls_weighting_details
         'calc w=1/[\s^2^(Fo^2^)+(0.0573P)^2^+0.1343P] where P=(Fo^2^+2Fc^2^)/3'
_atom_sites_solution_hydrogens     geom
_atom_sites_solution_primary     direct
_atom_sites_solution_secondary     difmap
_refine_ls_shift/su_max     0.001
_refine_ls_shift/su_mean     0.000
_refine_diff_density_max     0.466
_refine_diff_density_min     -0.325
_refine_ls_extinction_method     none
_refine_ls_extinction_coef     ?
loop_
    _atom_type_symbol
    _atom_type_description
    _atom_type_scat_dispersion_real
    _atom_type_scat_dispersion_imag
    _atom_type_scat_source
    'C' 'C' 0.0033 0.0016
                         'International Tables Vol C Tables 4.2.6.8 and 6.1.1.4'
    'H' 'H' 0.0000 0.0000
                         'International Tables Vol C Tables 4.2.6.8 and 6.1.1.4'
    'B' 'B' 0.0013 0.0007
                         'International Tables Vol C Tables 4.2.6.8 and 6.1.1.4'
    'F' 'F' 0.0171 0.0103
                         'International Tables Vol C Tables 4.2.6.8 and 6.1.1.4'
    'N' 'N' 0.0061 0.0033
                         'International Tables Vol C Tables 4.2.6.8 and 6.1.1.4'
    'Na' 'Na' 0.0362 0.0249
                         'International Tables Vol C Tables 4.2.6.8 and 6.1.1.4'
    'O' 'O' 0.0106 0.0060
                         'International Tables Vol C Tables 4.2.6.8 and 6.1.1.4'
_computing_data_collection     'APEX2 (Bruker, 2009)'
_computing_cell_refinement     'SAINT (Bruker, 2009)'
_computing_data_reduction     'SADABS [SAINT?] (Bruker, 2009)'
_computing_structure_solution     'SHELXS (Sheldrick, 2008)'
_computing_structure_refinement     'SHELXTL (Sheldrick, 2008)'
_computing_molecular_graphics     'ORTEP-3 (Farrugia, 1997)'
_computing_publication_material     'cif2tables.py (Boyle, 2008)'
loop_
    _atom_site_type_symbol
    _atom_site_label
    _atom_site_fract_x
    _atom_site_fract_y
    _atom_site_fract_z
    _atom_site_U_iso_or_equiv
    _atom_site_adp_type
    _atom_site_calc_flag
    _atom_site_refinement_flags
    _atom_site_occupancy
    _atom_site_symmetry_multiplicity
    _atom_site_disorder_assembly
    _atom_site_disorder_group
    Na Na1 0.53868(3) 0.2500 0.20509(6) 0.01770(9) Uani d S 1 2 . .
    O O1 0.44700(5) 0.14747(4) -0.05163(8) 0.02226(11) Uani d . 1 1 . .
    O O2 0.34387(5) 0.16659(4) -0.34157(8) 0.02147(11) Uani d . 1 1 . .
    C C1 0.40112(5) 0.19563(4) -0.18020(9) 0.01607(11) Uani d . 1 1 . .
    B B1 0.30460(9) 0.2500 -0.46233(16) 0.01987(18) Uani d S 1 2 . .
    F F1 0.35481(6) 0.2500 -0.65402(9) 0.02390(13) Uani d S 1 2 . .
    F F2 0.18741(6) 0.2500 -0.47948(11) 0.0361(2) Uani d S 1 2 . .
    N N1 0.60143(7) 0.12710(6) 0.43675(12) 0.03178(16) Uani d . 1 1 . .
    C C2 0.62179(6) 0.07466(5) 0.56558(11) 0.02313(13) Uani d . 1 1 . .
    C C3 0.64674(7) 0.00803(5) 0.72867(13) 0.02731(15) Uani d . 1 1 . .
    H H3A 0.6132(7) 0.0290(3) 0.8509(11) 0.041 Uiso calc R 1 1 . .
    H H3B 0.7260(7) 0.0035(4) 0.7461(9) 0.041 Uiso calc R 1 1 . .
    H H3C 0.6171(7) -0.0515(5) 0.6943(7) 0.041 Uiso calc R 1 1 . .
loop_
    _atom_site_aniso_label
    _atom_site_aniso_U_11
    _atom_site_aniso_U_22
    _atom_site_aniso_U_33
    _atom_site_aniso_U_12
    _atom_site_aniso_U_13
    _atom_site_aniso_U_23
    Na1 0.01740(17) 0.02188(18) 0.01382(16) 0.000 -0.00027(12) 0.000
    O1 0.0307(3) 0.0182(2) 0.0179(2) 0.00205(17) -0.00250(18) 0.00271(15)
    O2 0.0256(2) 0.0215(2) 0.0174(2) -0.00691(17) -0.00341(17) -0.00137(16)
    C1 0.0167(2) 0.0164(2) 0.0151(2) -0.00148(17) 0.00062(18) -0.00046(17)
    B1 0.0140(4) 0.0303(5) 0.0153(4) 0.000 -0.0009(3) 0.000
    F1 0.0217(3) 0.0354(3) 0.0146(2) 0.000 0.0017(2) 0.000
    F2 0.0139(3) 0.0714(6) 0.0230(3) 0.000 -0.0036(2) 0.000
    N1 0.0300(3) 0.0352(3) 0.0301(3) 0.0053(3) -0.0019(3) 0.0104(3)
    C2 0.0211(3) 0.0235(3) 0.0247(3) 0.0018(2) -0.0018(2) 0.0026(2)
    C3 0.0334(4) 0.0199(3) 0.0287(3) -0.0007(2) -0.0077(3) 0.0053(2)
_geom_special_details
;
All e.s.d.'s (except the e.s.d. in the dihedral angle between two l.s. planes)
are estimated using the full covariance matrix. The cell e.s.d.'s are taken
into account individually in the estimation of e.s.d.'s in distances, angles
and torsion angles; correlations between e.s.d.'s in cell parameters are only
used when they are defined by crystal symmetry. An approximate (isotropic)
treatment of cell e.s.d.'s is used for estimating e.s.d.'s involving l.s.
planes.
;
loop_
    _geom_bond_atom_site_label_1
    _geom_bond_atom_site_label_2
    _geom_bond_site_symmetry_2
    _geom_bond_distance
    _geom_bond_publ_flag
    Na1 N1 . 2.4143(8) ?
    Na1 N1 7_565 2.4143(8) ?
    Na1 F2 2_554 2.2768(8) ?
    Na1 F1 1_556 2.3377(7) ?
    Na1 O1 . 2.4582(6) ?
    Na1 O1 7_565 2.4582(6) ?
    Na1 C1 . 3.0780(7) ?
    Na1 C1 7_565 3.0780(7) ?
    O1 C1 . 1.2049(8) ?
    O2 C1 . 1.3119(8) ?
    O2 B1 . 1.4892(8) ?
    C1 C1 7_565 1.5360(12) ?
    B1 F2 . 1.3748(12) ?
    B1 F1 . 1.3797(12) ?
    B1 O2 7_565 1.4892(8) ?
    F1 Na1 1_554 2.3377(7) ?
    F2 Na1 2_454 2.2768(8) ?
    N1 C2 . 1.1443(10) ?
    C2 C3 . 1.4489(10) ?
    C3 H3A . 0.9359 ?
    C3 H3B . 0.9359 ?
    C3 H3C . 0.9359 ?
loop_
    _geom_angle_atom_site_label_1
    _geom_angle_atom_site_label_2
    _geom_angle_atom_site_label_3
    _geom_angle_site_symmetry_1
    _geom_angle_site_symmetry_3
    _geom_angle
    _geom_angle_publ_flag
    F2 Na1 F1 2_554 1_556 162.92(3) ?
    F2 Na1 N1 2_554 7_565 99.86(3) ?
    F1 Na1 N1 1_556 7_565 91.96(2) ?
    F2 Na1 N1 2_554 . 99.86(3) ?
    F1 Na1 N1 1_556 . 91.96(2) ?
    N1 Na1 N1 7_565 . 91.96(4) ?
    F2 Na1 O1 2_554 . 83.93(2) ?
    F1 Na1 O1 1_556 . 82.29(2) ?
    N1 Na1 O1 7_565 . 168.90(3) ?
    N1 Na1 O1 . . 97.70(2) ?
    F2 Na1 O1 2_554 7_565 83.93(2) ?
    F1 Na1 O1 1_556 7_565 82.29(2) ?
    N1 Na1 O1 7_565 7_565 97.70(2) ?
    N1 Na1 O1 . 7_565 168.90(3) ?
    O1 Na1 O1 . 7_565 72.20(3) ?
    F2 Na1 C1 2_554 . 82.71(2) ?
    F1 Na1 C1 1_556 . 80.76(2) ?
    N1 Na1 C1 7_565 . 147.97(2) ?
    N1 Na1 C1 . . 119.27(2) ?
    O1 Na1 C1 . . 21.651(16) ?
    O1 Na1 C1 7_565 . 50.549(18) ?
    F2 Na1 C1 2_554 7_565 82.71(2) ?
    F1 Na1 C1 1_556 7_565 80.76(2) ?
    N1 Na1 C1 7_565 7_565 119.27(2) ?
    N1 Na1 C1 . 7_565 147.97(2) ?
    O1 Na1 C1 . 7_565 50.549(18) ?
    O1 Na1 C1 7_565 7_565 21.651(16) ?
    C1 Na1 C1 . 7_565 28.90(2) ?
    C1 O1 Na1 . . 109.52(4) ?
    C1 O2 B1 . . 109.46(5) ?
    O1 C1 O2 . . 127.40(6) ?
    O1 C1 C1 . 7_565 124.38(4) ?
    O2 C1 C1 . 7_565 108.22(4) ?
    O1 C1 Na1 . . 48.83(3) ?
    O2 C1 Na1 . . 176.22(4) ?
    C1 C1 Na1 7_565 . 75.551(11) ?
    F2 B1 F1 . . 110.52(8) ?
    F2 B1 O2 . 7_565 110.50(5) ?
    F1 B1 O2 . 7_565 110.29(5) ?
    F2 B1 O2 . . 110.50(5) ?
    F1 B1 O2 . . 110.29(5) ?
    O2 B1 O2 7_565 . 104.59(7) ?
    B1 F1 Na1 . 1_554 138.30(6) ?
    B1 F2 Na1 . 2_454 144.47(6) ?
    C2 N1 Na1 . . 170.74(7) ?
    N1 C2 C3 . . 179.60(9) ?
    C2 C3 H3A . . 109.5 ?
    C2 C3 H3B . . 109.5 ?
    H3A C3 H3B . . 109.5 ?
    C2 C3 H3C . . 109.5 ?
    H3A C3 H3C . . 109.5 ?
    H3B C3 H3C . . 109.5 ?
loop_
    _geom_torsion_atom_site_label_1
    _geom_torsion_atom_site_label_2
    _geom_torsion_atom_site_label_3
    _geom_torsion_atom_site_label_4
    _geom_torsion_site_symmetry_1
    _geom_torsion_site_symmetry_2
    _geom_torsion_site_symmetry_3
    _geom_torsion_site_symmetry_4
    _geom_torsion
    _geom_torsion_publ_flag
    F2 Na1 O1 C1 2_554 . . . -85.53(5) ?
    F1 Na1 O1 C1 1_556 . . . 84.36(5) ?
    N1 Na1 O1 C1 7_565 . . . 25.08(17) ?
    N1 Na1 O1 C1 . . . . 175.30(5) ?
    O1 Na1 O1 C1 7_565 . . . 0.02(5) ?
    C1 Na1 O1 C1 7_565 . . . 0.01(3) ?
    Na1 O1 C1 O2 . . . . 179.80(5) ?
    Na1 O1 C1 C1 . . . 7_565 -0.02(5) ?
    B1 O2 C1 O1 . . . . -178.41(7) ?
    B1 O2 C1 C1 . . . 7_565 1.44(6) ?
    B1 O2 C1 Na1 . . . . -176.1(7) ?
    F2 Na1 C1 O1 2_554 . . . 91.91(5) ?
    F1 Na1 C1 O1 1_556 . . . -92.38(5) ?
    N1 Na1 C1 O1 7_565 . . . -171.15(6) ?
    N1 Na1 C1 O1 . . . . -5.34(6) ?
    O1 Na1 C1 O1 7_565 . . . -179.97(7) ?
    C1 Na1 C1 O1 7_565 . . . -179.98(5) ?
    F2 Na1 C1 O2 2_554 . . . 89.5(7) ?
    F1 Na1 C1 O2 1_556 . . . -94.8(7) ?
    N1 Na1 C1 O2 7_565 . . . -173.6(7) ?
    N1 Na1 C1 O2 . . . . -7.7(7) ?
    O1 Na1 C1 O2 . . . . -2.4(7) ?
    O1 Na1 C1 O2 7_565 . . . 177.6(7) ?
    C1 Na1 C1 O2 7_565 . . . 177.6(7) ?
    F2 Na1 C1 C1 2_554 . . 7_565 -88.110(6) ?
    F1 Na1 C1 C1 1_556 . . 7_565 87.597(6) ?
    N1 Na1 C1 C1 7_565 . . 7_565 8.83(5) ?
    N1 Na1 C1 C1 . . . 7_565 174.65(3) ?
    O1 Na1 C1 C1 . . . 7_565 179.98(5) ?
    O1 Na1 C1 C1 7_565 . . 7_565 0.01(2) ?
    C1 O2 B1 F2 . . . . -121.16(7) ?
    C1 O2 B1 F1 . . . . 116.34(6) ?
    C1 O2 B1 O2 . . . 7_565 -2.23(9) ?
    F2 B1 F1 Na1 . . . 1_554 180.0 ?
    O2 B1 F1 Na1 7_565 . . 1_554 57.51(5) ?
    O2 B1 F1 Na1 . . . 1_554 -57.51(5) ?
    F1 B1 F2 Na1 . . . 2_454 0.0 ?
    O2 B1 F2 Na1 7_565 . . 2_454 122.36(5) ?
    O2 B1 F2 Na1 . . . 2_454 -122.36(5) ?
    F2 Na1 N1 C2 2_554 . . . 156.5(5) ?
    F1 Na1 N1 C2 1_556 . . . -35.9(5) ?
    N1 Na1 N1 C2 7_565 . . . 56.1(5) ?
    O1 Na1 N1 C2 . . . . -118.4(5) ?
    O1 Na1 N1 C2 7_565 . . . -94.4(5) ?
    C1 Na1 N1 C2 . . . . -116.4(5) ?
    C1 Na1 N1 C2 7_565 . . . -111.6(5) ?
    Na1 N1 C2 C3 . . . . 66(14) ?
data_global
_journal_date_recd_electronic     2011-04-19
_journal_date_accepted     2011-04-21
_journal_name_full     'Acta Crystallographica, Section E'
_journal_year     2011
_journal_volume     67
_journal_issue      6
_journal_page_first     m678
_journal_page_last     m678
_journal_paper_category     QM
_journal_coeditor_code     SJ5126
_publ_contact_author_name     'Wesley Henderson'
_publ_contact_author_address
;
Ionic Liquids and Electrolytes for Energy Technologies (ILEET) Laboratory
Dept. of Chemical and Biomolecular Engineering
North Carolina State University
911 Partners Way, Raleigh, NC 27695, USA
;
_publ_contact_author_email     'wesley_henderson@ncsu.edu'
_publ_contact_author_fax     '919-515-3465'
_publ_contact_author_phone     '919-513-2917'
_publ_section_title
;
Poly[diacetonitrile[\m~3~-difluoro(oxalato)borato]sodium]
;
loop_
    _publ_author_name
    _publ_author_footnote
    _publ_author_address
    'Allen, Joshua L.' .
;
Ionic Liquids and Electrolytes for Energy Technologies (ILEET) Laboratory
Department of Chemical and Biomolecular Engineering
North Carolina State University
911 Partners Way, Raleigh, NC 27695, USA
;
    'Boyle, Paul D.' .
;
X-ray Structural Facility
Department of Chemistry
North Carolina State University
2620 Yarbrough Drive
Raleigh, NC 27695, USA
;
    'Henderson, Wesley A.' .
;
Ionic Liquids and Electrolytes for Energy Technologies (ILEET) Laboratory
Department of Chemical and Biomolecular Engineering
North Carolina State University
911 Partners Way, Raleigh, NC 27695, USA
;
