# Supplementary material for: Poly[diacetonitrile­[μ3-difluoro­(oxalato)borato]sodium]
Source: Acta Crystallogr Sect E Struct Rep Online. 2011 May 7;67(Pt 6):m678. doi: 10.1107/S1600536811015091 (PMC3120346; doi:10.1107/S1600536811015091)
Supplement: Supplementary file 2 [file e-67-0m678-Isup2.hkl]

# 
# h,k,l, Fc-squared, Fo-squared, sigma(Fo-squared) and status flag 
# 
data_I
_shelx_title ' x11115: 110K' 
_shelx_refln_list_code          4 
_shelx_F_calc_maximum       90.68 
_exptl_crystal_F_000       488.00 
_reflns_d_resolution_high  0.5598 
 
loop_ 
 _symmetry_equiv_pos_as_xyz 
 'x, y, z' 
 'x+1/2, -y+1/2, -z+1/2' 
 '-x, y+1/2, -z' 
 '-x+1/2, -y, z+1/2' 
 '-x, -y, -z' 
 '-x-1/2, y-1/2, z-1/2' 
 'x, -y-1/2, z' 
 'x-1/2, y, -z-1/2' 
 
_cell_length_a    11.6932 
_cell_length_b    14.1254 
_cell_length_c     6.5130 
_cell_angle_alpha  90.000 
_cell_angle_beta   90.000 
_cell_angle_gamma  90.000 
 
_shelx_F_squared_multiplier     1.000 
 
loop_ 
 _refln_index_h 
 _refln_index_k 
 _refln_index_l 
 _refln_F_squared_calc 
 _refln_F_squared_meas 
 _refln_F_squared_sigma 
 _refln_observed_status 
   2   0   0      737.99      799.10      6.78 o 
   6   0   0      576.63      674.85      8.43 o 
   8   0   0       50.17       68.23      2.36 o 
  10   0   0      397.40      400.37      6.52 o 
  12   0   0      260.32      253.21      7.31 o 
  14   0   0      188.92      186.83      7.04 o 
  16   0   0       52.03       48.62      4.81 o 
  18   0   0        3.15        5.27      2.88 o 
  20   0   0      141.03      135.41     10.60 o 
   2   1   0     3459.74     3388.03     79.88 o 
   4   1   0      226.79      217.12      2.34 o 
   6   1   0      742.24      739.32      5.96 o 
   8   1   0      231.40      249.64      3.03 o 
  10   1   0      211.77      235.94      3.12 o 
  12   1   0      607.18      597.38      8.10 o 
  14   1   0      107.23      107.32      3.39 o 
  16   1   0       40.86       40.28      3.11 o 
  18   1   0       76.51       75.97      4.43 o 
  20   1   0       24.78       24.87      4.21 o 
   2   2   0      272.79      251.32      1.74 o 
   4   2   0      115.99       82.53      1.07 o 
   6   2   0      572.07      555.18      5.07 o 
   8   2   0     1568.50     1498.25     12.13 o 
  10   2   0       10.96        6.78      0.70 o 
  12   2   0       19.23       21.54      1.28 o 
  14   2   0      214.43      226.73      4.77 o 
  16   2   0       39.77       37.70      2.47 o 
  18   2   0       27.90       29.54      2.93 o 
  20   2   0       67.70       67.92      5.92 o 
   2   3   0     5130.72     5343.84    125.69 o 
   4   3   0      295.91      277.06      2.47 o 
   6   3   0     7971.62     8439.51    136.12 o 
   8   3   0      948.70      948.51      7.70 o 
  10   3   0       92.03       99.59      2.23 o 
  12   3   0        0.06        0.59      0.73 o 
  14   3   0       20.42       23.18      1.86 o 
  16   3   0       29.67       26.80      2.16 o 
  18   3   0        0.85        2.04      1.82 o 
  20   3   0       20.90       26.95      3.97 o 
   0   4   0     1291.40     1092.17      8.10 o 
   2   4   0     2393.32     2473.28     20.85 o 
   4   4   0      173.44      188.66      1.67 o 
   6   4   0     2638.48     2729.76     18.79 o 
   8   4   0       50.46       63.79      2.17 o 
  10   4   0       50.22       49.84      1.66 o 
  12   4   0       93.59       90.64      3.09 o 
  14   4   0        0.83        1.60      1.11 o 
  16   4   0        0.22       -0.67      1.22 o 
  18   4   0      172.72      177.83      5.33 o 
  20   4   0        2.78        0.00      4.47 o 
   2   5   0     4306.50     4423.86     33.53 o 
   4   5   0      605.65      556.20      4.28 o 
   6   5   0     2352.10     2321.25     16.84 o 
   8   5   0     1802.21     1834.03     13.68 o 
  10   5   0        2.03        4.76      0.78 o 
  12   5   0       31.96       37.56      2.15 o 
  14   5   0       68.96       68.15      2.84 o 
  16   5   0      107.21      106.80      4.83 o 
  18   5   0        0.36        0.18      1.88 o 
  20   5   0        1.35       -0.70      4.29 o 
   0   6   0       45.00       46.89      0.92 o 
   2   6   0        3.76       19.81      0.60 o 
   4   6   0      440.30      432.03      3.88 o 
   6   6   0       34.66       37.62      0.88 o 
   8   6   0        1.07        0.37      0.43 o 
  10   6   0      278.54      281.89      4.96 o 
  12   6   0      518.07      489.34      6.62 o 
  14   6   0      127.07      129.98      3.54 o 
  16   6   0      140.37      139.17      4.05 o 
  18   6   0       75.06       73.24      6.42 o 
   2   7   0     3072.92     3291.95     19.11 o 
   4   7   0      713.27      748.33      6.03 o 
   6   7   0      374.28      366.81      3.72 o 
   8   7   0       36.46       30.89      1.16 o 
  10   7   0        5.97        6.25      0.91 o 
  12   7   0      220.21      222.20      4.01 o 
  14   7   0       35.08       36.66      2.40 o 
  16   7   0      168.47      166.27      5.02 o 
  18   7   0       45.29       48.19      5.45 o 
   0   8   0     4570.73     4445.51     32.09 o 
   2   8   0      149.76      168.65      1.64 o 
   4   8   0      122.50      117.69      1.50 o 
   6   8   0      207.15      177.03      2.29 o 
   8   8   0      402.56      412.60      4.96 o 
  10   8   0      240.64      236.14      4.10 o 
  12   8   0      140.38      133.26      3.52 o 
  14   8   0        0.00       -0.58      1.10 o 
  16   8   0        0.12       -0.69      1.65 o 
  18   8   0       65.94       66.22      5.10 o 
   2   9   0       77.12       71.59      1.08 o 
   4   9   0       93.21       74.80      1.16 o 
   6   9   0       28.07       27.94      0.94 o 
   8   9   0      104.98       90.16      2.42 o 
  10   9   0        6.69        5.96      1.10 o 
  12   9   0      445.35      426.62      6.89 o 
  14   9   0      190.27      166.71      5.90 o 
  16   9   0       60.24       61.08      4.00 o 
  18   9   0       66.33       59.71      6.63 o 
   0  10   0     3138.94     3193.17     22.33 o 
   2  10   0      330.69      287.94      2.57 o 
   4  10   0      188.09      205.31      2.42 o 
   6  10   0      268.01      280.46      3.20 o 
   8  10   0      521.87      531.38      6.13 o 
  10  10   0      443.38      454.64      8.97 o 
  12  10   0      238.19      224.17      5.15 o 
  14  10   0        5.93        4.06      1.41 o 
  16  10   0       25.12       26.50      2.90 o 
  18  10   0        4.42        4.69      2.74 o 
   2  11   0      293.66      290.48      2.68 o 
   4  11   0      365.08      358.41      3.60 o 
   6  11   0       68.89       64.86      1.84 o 
   8  11   0      208.82      209.74      3.15 o 
  10  11   0      119.20      117.35      4.65 o 
  12  11   0      393.03      406.61     13.57 o 
  14  11   0       23.93       25.57      2.15 o 
  16  11   0       64.53       67.94      5.07 o 
  18  11   0       14.55       20.63      3.50 o 
   0  12   0     2665.79     2709.27     22.46 o 
   2  12   0       66.81       46.88      1.66 o 
   4  12   0       68.41       79.57      1.67 o 
   6  12   0     1346.22     1285.49     11.14 o 
   8  12   0       12.37       12.33      1.49 o 
  10  12   0      738.01      729.24     10.61 o 
  12  12   0       97.20       90.24      4.94 o 
  14  12   0       25.07       22.97      2.33 o 
  16  12   0        0.78       -1.76      1.96 o 
  18  12   0       20.21       18.94      3.49 o 
   2  13   0       38.20       48.67      1.22 o 
   4  13   0      497.29      466.79      4.94 o 
   6  13   0      455.66      456.89      5.23 o 
   8  13   0       29.46       35.85      2.32 o 
  10  13   0       16.65       13.57      1.65 o 
  12  13   0        0.08        0.25      1.10 o 
  14  13   0       31.60       30.08      2.35 o 
  16  13   0       10.32       11.28      2.89 o 
   0  14   0        2.47        5.30      1.15 o 
   2  14   0       38.04       38.05      1.19 o 
   4  14   0       91.26       85.16      1.78 o 
   6  14   0      163.93      153.28      2.92 o 
   8  14   0       81.89       79.55      2.85 o 
  10  14   0        2.25        2.05      1.10 o 
  12  14   0       21.81       26.08      2.09 o 
  14  14   0       11.23       10.68      2.64 o 
  16  14   0       40.49       46.61      4.79 o 
   2  15   0       18.71       22.63      1.05 o 
   4  15   0      535.79      518.35      5.94 o 
   6  15   0      590.85      578.48      7.77 o 
   8  15   0       27.99       29.55      1.87 o 
  10  15   0        1.79        0.99      1.15 o 
  12  15   0        0.00        1.02      1.34 o 
  14  15   0        8.33        8.46      2.05 o 
  16  15   0       29.97       30.67      3.88 o 
   0  16   0      602.94      605.00     11.46 o 
   2  16   0        2.47        4.55      0.93 o 
   4  16   0      115.93      122.91      2.68 o 
   6  16   0        2.37        2.76      1.20 o 
   8  16   0       18.11       19.30      1.62 o 
  10  16   0       68.73       66.54      3.18 o 
  12  16   0        5.48        3.71      1.47 o 
  14  16   0       41.05       42.92      4.58 o 
   2  17   0      229.78      215.94      4.26 o 
   4  17   0        0.01       -0.41      0.79 o 
   6  17   0        9.54        9.28      1.26 o 
   8  17   0      206.20      210.86      4.69 o 
  10  17   0       53.25       50.09      3.56 o 
  12  17   0       18.43       16.45      2.22 o 
  14  17   0        3.96        5.82      2.69 o 
   0  18   0      269.30      255.72      6.88 o 
   2  18   0      154.86      158.13      3.75 o 
   4  18   0        0.75       -0.47      0.83 o 
   6  18   0      144.85      141.10      3.77 o 
   8  18   0        5.83        6.01      1.69 o 
  10  18   0       49.47       49.08      3.16 o 
  12  18   0       70.30       58.40      5.01 o 
  14  18   0       55.06       56.54      5.16 o 
   2  19   0      197.54      203.23      4.43 o 
   4  19   0       48.85       46.50      2.44 o 
   6  19   0       47.35       48.57      3.31 o 
   8  19   0       80.04       84.53      3.57 o 
  10  19   0        0.78        0.05      1.64 o 
  12  19   0        0.83       -1.33      2.11 o 
   0  20   0      154.91      153.30      5.58 o 
   2  20   0       64.63       62.51      2.86 o 
   4  20   0       20.34       22.52      2.02 o 
   6  20   0        3.01        1.26      1.12 o 
   8  20   0       49.92       53.06      3.23 o 
  10  20   0       22.49       28.99      3.62 o 
  12  20   0       12.95        7.23      2.82 o 
   2  21   0       31.67       28.99      2.12 o 
   4  21   0       13.28       12.39      1.69 o 
   6  21   0       16.34       12.68      1.97 o 
   8  21   0       53.77       48.19      7.58 o 
  10  21   0        0.27       -0.44      3.50 o 
   0  22   0       90.42       98.25      5.38 o 
   2  22   0        3.95        6.21      1.45 o 
   4  22   0        4.81        5.74      1.71 o 
   6  22   0        1.56        3.34      2.06 o 
   8  22   0        0.85        0.53      2.54 o 
   2  23   0        0.99        0.03      1.83 o 
   4  23   0      117.89      112.62      6.14 o 
   6  23   0       30.21       36.09      5.26 o 
   0  24   0       31.36       28.82      5.26 o 
   2  24   0       13.68       10.90      2.71 o 
   4  24   0       17.54       16.96      3.09 o 
   2  25   0       13.86       11.74      4.03 o 
   1   0   1      123.71      121.86      0.93 o 
   2   0   1      911.50     1036.33      6.65 o 
   4   0   1     3796.46     3893.71     30.01 o 
   5   0   1     1860.58     2154.00     21.71 o 
   6   0   1     1808.62     1671.40     11.88 o 
   7   0   1     2529.22     2848.32     20.73 o 
   8   0   1        9.09        1.96      0.46 o 
   9   0   1      808.39      831.23      7.12 o 
  10   0   1       26.44       25.35      1.22 o 
  11   0   1        1.32        1.02      0.66 o 
  12   0   1      253.81      259.91      3.86 o 
  13   0   1       70.75       67.97      2.82 o 
  14   0   1       49.64       47.55      3.07 o 
  15   0   1        2.23        1.96      1.31 o 
  16   0   1      164.68      156.85      5.25 o 
  17   0   1       17.39       18.85      2.58 o 
  18   0   1      131.43      129.32      5.53 o 
  19   0   1        2.53        1.33      2.81 o 
  20   0   1        0.14        6.47      3.06 o 
   0   1   1      981.05      946.08      5.08 o 
   1   1   1      965.47     1000.91      4.34 o 
   2   1   1      806.94      837.80      3.66 o 
   4   1   1     1189.59     1227.82      6.14 o 
   5   1   1     2840.77     3064.32     15.44 o 
   6   1   1        4.48        4.96      0.42 o 
   7   1   1     2052.05     2226.60     11.35 o 
   8   1   1        7.62        7.15      0.45 o 
   9   1   1        1.38        2.10      0.34 o 
  10   1   1      203.58      207.08      2.06 o 
  11   1   1       20.61       25.23      0.86 o 
  12   1   1      241.96      241.78      2.70 o 
  13   1   1        0.01        0.35      0.61 o 
  14   1   1        1.41        0.70      0.71 o 
  15   1   1       12.72       11.24      1.67 o 
  16   1   1        0.08       -0.84      0.91 o 
  17   1   1       75.16       73.32      2.96 o 
  18   1   1       21.12       26.17      2.04 o 
  19   1   1       28.83       27.45      2.88 o 
  20   1   1        7.34        5.67      2.21 o 
   1   2   1     1414.04     1428.64      6.41 o 
   3   2   1       78.94       79.02      0.66 o 
   4   2   1      622.45      608.64      3.12 o 
   5   2   1        1.77        4.11      0.34 o 
   6   2   1       74.38       81.01      0.92 o 
   7   2   1      295.62      308.56      2.63 o 
   8   2   1      253.78      265.69      2.20 o 
   9   2   1        0.98        4.73      0.45 o 
  10   2   1      108.99       96.35      1.37 o 
  11   2   1       13.38       11.04      0.67 o 
  12   2   1       21.68       24.88      1.25 o 
  13   2   1      188.47      190.91      2.89 o 
  14   2   1        6.52        6.56      0.88 o 
  15   2   1        9.70       10.63      1.21 o 
  16   2   1       41.22       37.78      1.92 o 
  17   2   1       35.72       35.38      2.09 o 
  18   2   1       74.33       73.96      3.05 o 
  19   2   1        5.73        8.01      3.25 o 
  20   2   1        2.40        2.09      2.04 o 
   0   3   1     2313.58     2408.28     15.58 o 
   2   3   1      565.47      557.61      3.13 o 
   3   3   1     1695.36     1947.16     10.47 o 
   4   3   1       23.23       21.20      0.44 o 
   5   3   1      204.72      223.05      1.55 o 
   6   3   1      469.39      494.69      2.96 o 
   7   3   1      207.62      172.99      1.45 o 
   8   3   1        7.76       10.15      0.52 o 
   9   3   1        6.91        6.86      0.48 o 
  10   3   1      924.68      925.75      6.11 o 
  11   3   1      166.86      166.46      2.03 o 
  12   3   1      259.96      264.09      2.93 o 
  13   3   1       16.62       15.53      0.97 o 
  14   3   1        1.78        1.75      0.79 o 
  15   3   1      129.82      134.35      3.08 o 
  16   3   1        1.59        4.49      1.10 o 
  17   3   1       26.59       30.01      2.05 o 
  18   3   1        6.12        7.35      1.52 o 
  19   3   1        5.83        5.58      2.09 o 
  20   3   1        1.75        2.51      2.44 o 
   1   4   1      147.94      173.04      1.01 o 
   2   4   1     4665.54     5023.10     33.02 o 
   3   4   1     1222.88     1337.09      7.17 o 
   4   4   1     1790.65     1771.96      9.88 o 
   5   4   1      127.22      136.98      1.36 o 
   6   4   1     1869.70     1801.53      8.94 o 
   7   4   1       18.63       19.93      0.55 o 
   8   4   1       80.59       93.21      1.18 o 
   9   4   1      315.03      330.53      2.58 o 
  10   4   1       62.67       71.82      1.33 o 
  11   4   1      295.67      291.53      2.92 o 
  12   4   1      307.75      307.30      3.22 o 
  13   4   1       54.25       51.06      1.71 o 
  14   4   1       41.88       39.84      1.91 o 
  15   4   1       86.62       92.29      2.45 o 
  16   4   1       49.87       51.93      2.00 o 
  17   4   1        0.67        0.93      1.04 o 
  18   4   1        1.28        2.07      1.41 o 
  19   4   1        3.86        6.92      2.40 o 
  20   4   1        4.78        7.77      2.74 o 
   0   5   1     5116.21     5258.11     39.90 o 
   1   5   1     1922.38     2097.03      9.01 o 
   2   5   1      591.68      584.61      3.00 o 
   3   5   1     1213.48     1160.11      6.10 o 
   4   5   1        2.84        0.99      0.23 o 
   5   5   1     1309.65     1369.39      7.44 o 
   6   5   1      532.77      533.32      3.36 o 
   7   5   1      685.82      762.85      4.72 o 
   8   5   1       79.61       92.99      1.17 o 
   9   5   1      254.62      261.91      2.66 o 
  10   5   1      968.01      952.53      6.67 o 
  11   5   1       30.21       24.88      1.02 o 
  12   5   1       17.58       16.69      0.92 o 
  13   5   1        0.89        0.62      0.65 o 
  14   5   1        0.25        1.15      0.75 o 
  15   5   1       75.90       75.70      2.25 o 
  16   5   1       96.13       99.06      2.60 o 
  17   5   1        0.42       -0.05      1.04 o 
  18   5   1        0.70        0.93      1.43 o 
  19   5   1       48.77       46.61      6.14 o 
  20   5   1       13.68       16.26      3.53 o 
   1   6   1      626.32      687.09      3.21 o 
   2   6   1     1138.24     1196.57      5.68 o 
   3   6   1      215.58      230.93      1.62 o 
   4   6   1      544.17      617.76      3.56 o 
   5   6   1      784.40      815.80      4.70 o 
   6   6   1     1060.70     1059.59      6.18 o 
   7   6   1       40.32       43.20      0.85 o 
   8   6   1       18.60       18.13      0.68 o 
   9   6   1       95.16       93.88      1.43 o 
  10   6   1       95.52       91.48      2.52 o 
  11   6   1      113.49      108.87      1.79 o 
  12   6   1       13.63       15.05      0.88 o 
  13   6   1       33.75       36.15      1.31 o 
  14   6   1       25.11       24.32      1.26 o 
  15   6   1       52.67       52.66      2.08 o 
  16   6   1        0.01       -0.07      0.92 o 
  17   6   1        9.23       11.27      1.42 o 
  18   6   1        0.29        0.95      1.44 o 
  19   6   1        0.98        4.31      2.90 o 
  20   6   1       17.30       28.38      7.71 o 
   0   7   1     8223.45     8418.85     63.71 o 
   1   7   1      179.95      175.57      1.43 o 
   2   7   1      306.51      276.51      1.71 o 
   3   7   1       57.18       55.70      0.69 o 
   4   7   1      804.45      857.93      4.81 o 
   5   7   1       88.99      103.12      1.42 o 
   6   7   1      176.51      200.39      1.61 o 
   7   7   1      455.00      465.18      4.97 o 
   8   7   1       10.49       14.36      0.66 o 
   9   7   1       36.74       38.69      1.07 o 
  10   7   1      315.68      319.20      5.30 o 
  11   7   1       43.28       43.76      1.40 o 
  12   7   1        0.36        3.07      0.87 o 
  13   7   1        8.41        5.90      1.06 o 
  14   7   1       18.95       18.06      1.26 o 
  15   7   1       32.57       34.77      1.74 o 
  16   7   1      183.27      182.51      3.80 o 
  17   7   1       23.14       22.75      1.72 o 
  18   7   1        0.07        2.12      1.90 o 
  19   7   1       23.32       20.91      4.01 o 
   1   8   1       43.68       43.87      0.62 o 
   2   8   1      621.58      659.03      3.18 o 
   3   8   1       39.67       35.17      0.63 o 
   4   8   1     1385.39     1324.92      6.64 o 
   5   8   1      340.83      330.59      2.32 o 
   6   8   1     1081.24     1133.10      6.52 o 
   7   8   1        0.87        2.04      0.38 o 
   8   8   1        1.70        1.01      0.39 o 
   9   8   1      216.85      216.04      2.39 o 
  10   8   1      106.20       99.88      1.81 o 
  11   8   1      105.78      105.60      1.97 o 
  12   8   1       76.39       76.64      1.96 o 
  13   8   1       31.24       32.32      1.37 o 
  14   8   1      142.44      132.84      2.94 o 
  15   8   1       13.47       13.29      1.33 o 
  16   8   1       31.62       35.18      1.89 o 
  17   8   1       57.45       58.79      3.72 o 
  18   8   1       13.19       13.00      2.41 o 
  19   8   1       11.12       15.18      2.61 o 
   0   9   1     1514.99     1589.70      9.80 o 
   1   9   1      400.48      470.31      6.96 o 
   2   9   1      350.85      356.36      2.10 o 
   3   9   1      129.78      135.16      1.11 o 
   4   9   1      137.98      148.24      1.24 o 
   5   9   1      681.64      692.35      6.15 o 
   6   9   1       45.30       51.79      1.04 o 
   7   9   1        0.21        1.50      0.37 o 
   8   9   1       51.60       55.15      1.38 o 
   9   9   1        0.69        1.74      0.48 o 
  10   9   1       11.13       12.67      0.85 o 
  11   9   1      126.90      116.24      2.05 o 
  12   9   1       20.59       20.81      1.11 o 
  13   9   1        0.31        0.95      0.71 o 
  14   9   1      114.91      115.89      2.80 o 
  15   9   1        2.44        1.65      1.05 o 
  16   9   1       59.75       56.65      2.84 o 
  17   9   1       40.21       37.64      2.84 o 
  18   9   1        0.12       -0.28      1.92 o 
  19   9   1        9.30        8.37      2.39 o 
   1  10   1      170.28      179.15      1.21 o 
   2  10   1      111.52      107.32      0.89 o 
   3  10   1      532.83      511.92      2.71 o 
   4  10   1       26.05       47.13      1.58 o 
   5  10   1       86.41       78.63      0.90 o 
   6  10   1      421.54      408.35      2.90 o 
   7  10   1      195.23      190.14      2.17 o 
   8  10   1      723.53      691.28      4.98 o 
   9  10   1      230.84      227.61      2.72 o 
  10  10   1       34.04       34.62      1.64 o 
  11  10   1       47.86       44.77      1.74 o 
  12  10   1       93.62       91.44      2.91 o 
  13  10   1       22.65       22.60      1.38 o 
  14  10   1       20.05       22.02      1.65 o 
  15  10   1        1.02        0.57      1.06 o 
  16  10   1        0.02        0.38      1.19 o 
  17  10   1       26.10       31.48      2.71 o 
  18  10   1        2.41        1.49      2.19 o 
  19  10   1        1.69        3.85      3.68 o 
   0  11   1      205.31      189.22      1.95 o 
   1  11   1      349.62      342.82      2.05 o 
   2  11   1      224.35      211.66      1.46 o 
   3  11   1       19.07       20.50      0.49 o 
   4  11   1       10.45       12.97      0.46 o 
   5  11   1      227.22      231.89      2.27 o 
   6  11   1       15.64       11.07      0.53 o 
   7  11   1       35.47       34.29      0.98 o 
   8  11   1        4.46        3.65      0.55 o 
   9  11   1       53.94       51.27      1.39 o 
  10  11   1        4.53        5.38      0.79 o 
  11  11   1        0.02       -0.24      0.69 o 
  12  11   1       22.76       23.80      1.41 o 
  13  11   1       74.35       73.12      2.37 o 
  14  11   1       18.32       18.24      1.50 o 
  15  11   1       37.01       35.87      2.08 o 
  16  11   1       31.78       31.03      3.64 o 
  17  11   1        1.14        0.44      1.65 o 
  18  11   1        7.94        7.96      2.09 o 
   1  12   1        4.41        2.45      0.33 o 
   2  12   1       64.57       54.54      0.82 o 
   3  12   1      367.40      357.95      2.52 o 
   4  12   1       16.02       16.18      0.56 o 
   5  12   1        0.20        0.47      0.34 o 
   6  12   1      540.23      537.33      4.02 o 
   7  12   1      192.10      183.08      2.21 o 
   8  12   1      231.84      230.70      2.72 o 
   9  12   1        0.31       -0.50      0.53 o 
  10  12   1        2.83        2.39      0.75 o 
  11  12   1       28.20       29.73      1.47 o 
  12  12   1        1.42        1.62      0.85 o 
  13  12   1       17.90       19.20      1.47 o 
  14  12   1        0.01        0.30      0.96 o 
  15  12   1       18.49       18.84      1.72 o 
  16  12   1        7.03        7.19      1.83 o 
  17  12   1        1.18        2.58      1.72 o 
  18  12   1        2.38        3.84      2.06 o 
   0  13   1        8.13        6.26      0.64 o 
   1  13   1      583.06      556.50      3.59 o 
   2  13   1      321.46      304.55      2.26 o 
   3  13   1      235.93      210.21      1.94 o 
   4  13   1      162.11      163.15      1.75 o 
   5  13   1        7.37        6.98      0.54 o 
   6  13   1       72.23       68.14      1.28 o 
   7  13   1       41.02       42.92      1.16 o 
   8  13   1        7.20        7.58      0.74 o 
   9  13   1        1.28        0.26      0.61 o 
  10  13   1        2.02        1.95      0.76 o 
  11  13   1        3.04        2.16      0.83 o 
  12  13   1       78.36       75.70      2.44 o 
  13  13   1        0.15       -0.70      0.86 o 
  14  13   1       24.10       28.25      1.78 o 
  15  13   1        8.82        8.22      1.55 o 
  16  13   1        0.00        0.64      1.58 o 
  17  13   1        3.41        6.53      1.93 o 
   1  14   1       15.07       12.55      0.54 o 
   2  14   1      154.78      162.93      1.78 o 
   3  14   1       14.51       14.91      0.70 o 
   4  14   1        0.01        0.76      0.42 o 
   5  14   1       37.60       39.78      1.14 o 
   6  14   1        5.61        3.44      0.58 o 
   7  14   1       44.87       46.77      1.37 o 
   8  14   1       79.78       74.53      1.72 o 
   9  14   1      149.74      141.51      2.69 o 
  10  14   1       12.20       12.00      1.16 o 
  11  14   1        3.05        3.41      0.97 o 
  12  14   1        1.68        2.36      1.02 o 
  13  14   1       24.78       23.46      1.69 o 
  14  14   1        2.55        3.76      1.14 o 
  15  14   1        1.78        3.52      1.34 o 
  16  14   1        3.51        6.21      1.84 o 
  17  14   1        2.82        1.55      1.99 o 
   0  15   1      514.45      479.47      5.22 o 
   1  15   1      145.48      137.20      2.08 o 
   2  15   1       79.00       74.43      1.38 o 
   3  15   1       56.37       52.98      1.26 o 
   4  15   1       14.74       11.17      0.73 o 
   5  15   1       15.78       14.92      0.86 o 
   6  15   1       29.45       31.33      1.19 o 
   7  15   1      150.45      141.94      2.31 o 
   8  15   1        6.33        4.39      0.89 o 
   9  15   1       19.75       21.02      1.35 o 
  10  15   1      168.22      170.29      3.33 o 
  11  15   1        0.06        0.51      0.91 o 
  12  15   1       57.84       60.13      2.75 o 
  13  15   1       50.77       51.27      2.54 o 
  14  15   1        1.51        0.48      1.18 o 
  15  15   1       35.95       36.06      4.17 o 
  16  15   1        1.99        1.95      1.75 o 
   1  16   1       65.36       63.09      1.48 o 
   2  16   1        8.35        5.95      0.65 o 
   3  16   1        3.51        3.53      0.59 o 
   4  16   1      200.49      205.49      2.99 o 
   5  16   1       16.04       13.71      0.91 o 
   6  16   1       85.05       84.20      1.85 o 
   7  16   1        7.22        8.99      0.94 o 
   8  16   1       78.13       80.13      2.30 o 
   9  16   1        0.54       -0.26      0.82 o 
  10  16   1        1.15        0.61      0.91 o 
  11  16   1        2.35        1.93      1.03 o 
  12  16   1      121.65      118.24      3.20 o 
  13  16   1        6.88        9.23      1.44 o 
  14  16   1        0.04        1.12      1.47 o 
  15  16   1        3.09        3.50      1.74 o 
   0  17   1        6.42        4.84      1.07 o 
   1  17   1       39.46       40.93      1.31 o 
   2  17   1       11.03       11.39      0.84 o 
   3  17   1      112.89      113.94      2.03 o 
   4  17   1       48.04       50.41      1.64 o 
   5  17   1       49.25       47.94      1.59 o 
   6  17   1       57.13       59.00      1.80 o 
   7  17   1      140.37      134.75      2.59 o 
   8  17   1       14.65       16.39      1.41 o 
   9  17   1        2.84        3.31      1.16 o 
  10  17   1       97.57      105.88      3.11 o 
  11  17   1        2.39        2.14      1.03 o 
  12  17   1        3.20        6.98      1.43 o 
  13  17   1        4.53        4.31      1.92 o 
  14  17   1        0.13       -0.10      1.63 o 
  15  17   1        0.06       -0.61      2.89 o 
   1  18   1       45.99       46.88      1.99 o 
   2  18   1       19.57       18.84      1.02 o 
   3  18   1        7.35        7.36      0.82 o 
   4  18   1      151.18      146.28      2.44 o 
   5  18   1        0.11        4.28      1.33 o 
   6  18   1       30.91       27.58      1.30 o 
   7  18   1        6.08        5.36      0.93 o 
   8  18   1       17.26       18.64      1.36 o 
   9  18   1       42.31       39.19      1.86 o 
  10  18   1        6.80        8.31      1.21 o 
  11  18   1        0.03        0.52      1.08 o 
  12  18   1       30.89       31.15      2.73 o 
  13  18   1        6.33        4.90      1.90 o 
  14  18   1        0.86        0.71      2.64 o 
   0  19   1       60.70       60.57      2.70 o 
   1  19   1        0.01        0.52      0.70 o 
   2  19   1        6.76        5.85      0.88 o 
   3  19   1       20.63       20.17      1.10 o 
   4  19   1        2.94        2.02      0.71 o 
   5  19   1       22.84       21.22      1.23 o 
   6  19   1      177.37      174.29      2.91 o 
   7  19   1        7.49        7.58      1.00 o 
   8  19   1        2.02        2.43      0.97 o 
   9  19   1        0.02       -0.69      0.90 o 
  10  19   1      147.12      159.26     10.35 o 
  11  19   1       26.07       27.87      2.60 o 
  12  19   1        2.32        2.82      1.67 o 
  13  19   1        0.08        1.87      1.80 o 
   1  20   1      170.49      168.74      2.94 o 
   2  20   1        4.72        5.77      0.94 o 
   3  20   1        0.55        0.42      0.76 o 
   4  20   1      117.67      118.12      2.43 o 
   5  20   1       53.25       59.37      2.00 o 
   6  20   1       21.90       23.06      1.35 o 
   7  20   1        4.71        2.77      0.93 o 
   8  20   1       14.23       17.58      1.84 o 
   9  20   1        0.02        0.15      1.33 o 
  10  20   1       12.55       16.57      2.43 o 
  11  20   1        2.78        4.47      1.71 o 
  12  20   1       21.94       26.13      2.59 o 
   0  21   1       11.38       11.77      1.57 o 
   1  21   1        6.04        4.81      0.94 o 
   2  21   1        4.62        3.18      0.87 o 
   3  21   1        0.27       -0.16      0.77 o 
   4  21   1       40.98       37.50      1.79 o 
   5  21   1       14.49       13.73      1.23 o 
   6  21   1        2.88        4.38      1.07 o 
   7  21   1        3.83        2.91      1.37 o 
   8  21   1        6.10       11.33      4.06 o 
   9  21   1        0.27        2.11      1.67 o 
  10  21   1        5.46        2.62      1.76 o 
  11  21   1        7.49       11.47      4.99 o 
   1  22   1        0.70        1.53      0.85 o 
   2  22   1       20.80       19.71      1.41 o 
   3  22   1       11.67        9.75      1.35 o 
   4  22   1        1.91        1.61      1.08 o 
   5  22   1        0.09        0.37      1.21 o 
   6  22   1        1.61        0.65      1.51 o 
   7  22   1        2.29        3.79      2.00 o 
   8  22   1       10.58       12.04      2.52 o 
   9  22   1        0.03        0.25      1.64 o 
   0  23   1       16.84       14.70      2.78 o 
   1  23   1        4.83        4.57      1.53 o 
   2  23   1       12.04       11.17      1.89 o 
   3  23   1        0.34        0.85      1.41 o 
   4  23   1        1.69        2.05      1.40 o 
   5  23   1        3.38        1.72      1.63 o 
   6  23   1        0.12       -1.38      1.38 o 
   7  23   1       33.89       29.43      4.69 o 
   1  24   1       45.36       45.27      3.36 o 
   2  24   1        0.23        2.64      1.45 o 
   3  24   1        6.27        5.78      2.35 o 
   4  24   1        1.17        1.88      1.66 o 
   5  24   1        3.35        5.86      2.49 o 
   0  25   1        2.81        7.09      3.85 o 
   1  25   1       17.41       19.53      4.90 o 
   2  25   1       25.69       23.39      5.34 o 
   0   0   2       32.29       81.64      1.08 o 
   1   0   2       37.73       24.59      0.43 o 
   2   0   2        0.37        2.55      0.24 o 
   3   0   2     2674.92     2780.80     18.89 o 
   4   0   2      113.01      114.59      1.34 o 
   5   0   2     1150.62     1195.24      8.33 o 
   6   0   2      568.11      761.97     10.90 o 
   7   0   2        0.18        5.58      0.61 o 
   8   0   2      577.11      529.40      4.90 o 
   9   0   2      409.49      402.65      4.36 o 
  10   0   2      784.80      763.01      7.66 o 
  11   0   2       56.68       64.10      2.04 o 
  12   0   2       52.28       49.13      1.99 o 
  13   0   2      104.49      113.55      4.52 o 
  14   0   2       28.64       30.01      2.09 o 
  15   0   2       33.15       34.38      2.55 o 
  16   0   2      433.39      410.57      7.27 o 
  17   0   2        4.16        4.78      1.97 o 
  18   0   2        1.28        1.21      1.80 o 
  19   0   2        3.72        3.22      3.20 o 
  20   0   2        8.04        9.66      3.77 o 
   1   1   2      804.10      877.39      3.84 o 
   2   1   2     2276.99     2459.05     11.20 o 
   3   1   2        0.90        3.73      0.22 o 
   4   1   2     2830.27     2999.07     14.71 o 
   5   1   2     1281.12     1357.41      6.90 o 
   6   1   2     2992.97     3045.05     15.45 o 
   7   1   2      231.76      265.75      2.04 o 
   8   1   2      552.98      584.03      3.84 o 
   9   1   2      165.19      170.45      1.85 o 
  10   1   2      106.69       96.71      2.11 o 
  11   1   2       85.73       87.86      1.58 o 
  12   1   2      129.39      126.96      2.07 o 
  13   1   2        0.10       -0.06      0.69 o 
  14   1   2      100.01      101.44      2.41 o 
  15   1   2        1.23        0.30      0.83 o 
  16   1   2        0.50        0.73      1.00 o 
  17   1   2        0.02        0.11      1.13 o 
  18   1   2        3.01        3.58      1.45 o 
  19   1   2        3.95        3.70      2.82 o 
  20   1   2        0.74        0.28      2.37 o 
   0   2   2      111.52      122.93      1.08 o 
   1   2   2       33.41       38.43      0.37 o 
   2   2   2     2575.73     2494.78     11.92 o 
   3   2   2     1053.60     1087.05      5.53 o 
   4   2   2        0.46        3.50      0.25 o 
   5   2   2      753.22      830.17      4.63 o 
   6   2   2      289.18      333.85      5.36 o 
   7   2   2        1.94        2.65      0.30 o 
   8   2   2      295.42      336.06      2.47 o 
   9   2   2       75.14       60.91      1.12 o 
  10   2   2       89.69       82.16      2.00 o 
  11   2   2        6.75        7.32      0.69 o 
  12   2   2       25.16       29.66      1.18 o 
  13   2   2        0.40        1.10      0.62 o 
  14   2   2       55.95       53.67      2.12 o 
  15   2   2        4.00        3.67      1.03 o 
  16   2   2      113.97      116.51      3.05 o 
  17   2   2       28.96       30.17      2.02 o 
  18   2   2       22.00       22.91      2.10 o 
  19   2   2       28.93       26.64      4.52 o 
  20   2   2        1.08        0.36      2.45 o 
   1   3   2        9.83        7.68      0.24 o 
   2   3   2       55.92       56.95      0.60 o 
   3   3   2     2084.25     2082.14     10.43 o 
   4   3   2     1023.42     1047.85      5.98 o 
   5   3   2      127.11      191.56      1.51 o 
   6   3   2        0.70        1.85      0.27 o 
   7   3   2      620.46      633.54      4.00 o 
   8   3   2        5.68        9.21      0.51 o 
   9   3   2       67.11       84.38      1.29 o 
  10   3   2      383.72      368.42      3.30 o 
  11   3   2        0.86        1.38      0.54 o 
  12   3   2       22.63       22.65      1.06 o 
  13   3   2       34.06       34.13      1.31 o 
  14   3   2       18.15       16.74      1.21 o 
  15   3   2       24.18       22.93      1.89 o 
  16   3   2        7.49        5.90      1.21 o 
  17   3   2        1.44        1.53      1.08 o 
  18   3   2        4.03        5.71      1.65 o 
  19   3   2        2.23        1.63      2.21 o 
  20   3   2        0.02        3.97      6.12 o 
   0   4   2     6960.74     7411.51     67.51 o 
   1   4   2     1336.91     1456.44      6.70 o 
   2   4   2     3900.71     4172.51     21.69 o 
   3   4   2      790.86      820.25      4.90 o 
   4   4   2      360.56      455.85      3.00 o 
   5   4   2      927.38     1014.01      5.73 o 
   6   4   2      466.30      503.62      3.27 o 
   7   4   2       25.73       35.22      0.79 o 
   8   4   2      172.32      173.19      1.82 o 
   9   4   2      341.97      352.21      3.00 o 
  10   4   2      659.12      637.69      5.05 o 
  11   4   2       15.18       13.99      0.81 o 
  12   4   2      119.52      123.82      2.04 o 
  13   4   2       27.50       28.56      1.30 o 
  14   4   2        2.32        2.43      0.79 o 
  15   4   2       95.56       94.65      3.40 o 
  16   4   2       98.16       98.68      2.87 o 
  17   4   2       52.47       48.87      2.43 o 
  18   4   2       15.09       14.56      2.10 o 
  19   4   2       28.61       27.30      3.18 o 
  20   4   2        6.88        7.78      2.87 o 
   1   5   2      660.56      688.78      3.51 o 
   2   5   2        1.91        3.18      0.27 o 
   3   5   2     2896.51     3069.15     15.46 o 
   4   5   2       20.35       10.70      0.48 o 
   5   5   2      199.13      267.48      1.99 o 
   6   5   2       10.10       13.96      0.47 o 
   7   5   2     1081.83     1070.50      6.25 o 
   8   5   2       18.82       24.82      0.77 o 
   9   5   2       92.64      105.34      1.58 o 
  10   5   2       48.69       49.61      1.35 o 
  11   5   2        5.26        5.65      0.69 o 
  12   5   2       30.27       28.77      1.35 o 
  13   5   2      408.36      409.21      4.78 o 
  14   5   2       99.16       94.01      2.53 o 
  15   5   2        4.65        5.29      1.06 o 
  16   5   2        0.00        0.88      1.09 o 
  17   5   2       27.44       26.45      2.05 o 
  18   5   2       77.54       72.97      4.54 o 
  19   5   2        0.05       -0.61      2.10 o 
  20   5   2        1.18        1.16      3.08 o 
   0   6   2      564.46      672.38      4.67 o 
   1   6   2     1093.00     1163.51      5.59 o 
   2   6   2     3445.98     3467.62     15.81 o 
   3   6   2      251.88      277.63      1.97 o 
   4   6   2     1556.07     1687.66     10.12 o 
   5   6   2     1327.95     1364.65      8.09 o 
   6   6   2      495.72      491.28      3.16 o 
   7   6   2       22.56       24.29      0.66 o 
   8   6   2       81.36       87.89      1.27 o 
   9   6   2      795.33      772.63      5.44 o 
  10   6   2      300.47      293.94      3.14 o 
  11   6   2       20.55       19.95      1.07 o 
  12   6   2       71.42       72.70      1.95 o 
  13   6   2       15.89       20.56      1.26 o 
  14   6   2       14.72       13.32      1.16 o 
  15   6   2       17.70       18.32      1.48 o 
  16   6   2       25.66       26.78      1.89 o 
  17   6   2        4.63        6.83      1.40 o 
  18   6   2       12.82       13.01      2.19 o 
  19   6   2        0.18        2.18      1.82 o 
   1   7   2       15.02       22.27      0.48 o 
   2   7   2        4.87        9.83      0.32 o 
   3   7   2     1886.42     1943.78      9.77 o 
   4   7   2      271.26      245.79      1.97 o 
   5   7   2        1.75        0.35      0.32 o 
   6   7   2      187.25      196.83      1.75 o 
   7   7   2      550.71      577.65      3.82 o 
   8   7   2       54.01       56.48      1.16 o 
   9   7   2       85.18       77.70      1.39 o 
  10   7   2       29.41       29.58      1.08 o 
  11   7   2        0.35        1.36      0.62 o 
  12   7   2       12.22       13.54      1.01 o 
  13   7   2      205.88      195.10      3.13 o 
  14   7   2        5.05        5.01      1.00 o 
  15   7   2        1.97        2.89      1.02 o 
  16   7   2        9.76       10.54      1.45 o 
  17   7   2        2.22        2.67      1.25 o 
  18   7   2       32.17       33.47      2.73 o 
  19   7   2        2.10        4.04      2.14 o 
   0   8   2       27.33       33.52      0.74 o 
   1   8   2        6.61        9.87      0.32 o 
   2   8   2      120.58      157.65      1.33 o 
   3   8   2       33.09       32.09      0.61 o 
   4   8   2       26.67       23.34      0.65 o 
   5   8   2        2.01        4.07      0.50 o 
   6   8   2      200.26      194.69      2.02 o 
   7   8   2     1172.66     1152.25      7.19 o 
   8   8   2      288.39      277.73      2.70 o 
   9   8   2      539.92      527.90      5.38 o 
  10   8   2      696.20      658.22      5.42 o 
  11   8   2      357.43      346.20      3.93 o 
  12   8   2      122.84      116.66      2.34 o 
  13   8   2       88.86       86.12      2.31 o 
  14   8   2       39.11       36.74      1.75 o 
  15   8   2       37.53       36.86      1.83 o 
  16   8   2        4.97        6.51      1.24 o 
  17   8   2        1.29        1.52      1.42 o 
  18   8   2        1.30        2.64      2.17 o 
  19   8   2        2.15        7.43      4.65 o 
   1   9   2      157.90      165.43      1.75 o 
   2   9   2      548.18      577.24      3.24 o 
   3   9   2      263.92      283.33      2.04 o 
   4   9   2      857.60      838.05      4.92 o 
   5   9   2       63.85       59.03      1.46 o 
   6   9   2      229.37      249.43      4.63 o 
   7   9   2       78.70       73.25      1.35 o 
   8   9   2      104.88      102.67      1.91 o 
   9   9   2        5.75        6.43      0.71 o 
  10   9   2       85.15       89.31      1.68 o 
  11   9   2       53.51       49.52      1.65 o 
  12   9   2        2.68        4.63      0.83 o 
  13   9   2        1.73        1.68      0.85 o 
  14   9   2       36.12       37.85      2.03 o 
  15   9   2       38.91       42.00      1.93 o 
  16   9   2       16.50       15.00      1.89 o 
  17   9   2       31.93       31.58      3.03 o 
  18   9   2       15.81       19.86      2.70 o 
  19   9   2        0.48        1.58      2.64 o 
   0  10   2      659.14      620.57      4.56 o 
   1  10   2       29.30       23.68      0.54 o 
   2  10   2       54.90       52.75      0.72 o 
   3  10   2       72.65       80.26      1.03 o 
   4  10   2      154.73      150.87      1.61 o 
   5  10   2      384.28      371.39      3.20 o 
   6  10   2       37.24       36.65      0.91 o 
   7  10   2      205.32      205.30      2.29 o 
   8  10   2       62.03       58.64      1.37 o 
   9  10   2      130.90      123.13      1.83 o 
  10  10   2       87.52       92.36      1.77 o 
  11  10   2        6.83       10.07      1.03 o 
  12  10   2        2.28        3.59      0.83 o 
  13  10   2       73.88       68.97      2.10 o 
  14  10   2        0.12       -0.83      0.83 o 
  15  10   2       12.47       12.23      1.34 o 
  16  10   2       23.34       25.43      2.20 o 
  17  10   2        0.31        0.06      1.83 o 
  18  10   2        0.37       -0.89      1.96 o 
   1  11   2      370.35      333.60      2.16 o 
   2  11   2        0.72        0.78      0.29 o 
   3  11   2      107.10       92.85      1.21 o 
   4  11   2     1054.41     1044.76      6.84 o 
   5  11   2      106.54       96.24      1.51 o 
   6  11   2      595.17      582.55      4.60 o 
   7  11   2        7.70        8.22      0.52 o 
   8  11   2       27.72       31.20      1.03 o 
   9  11   2       67.51       69.20      1.86 o 
  10  11   2        0.22        1.44      0.58 o 
  11  11   2       18.70       18.92      1.14 o 
  12  11   2       54.16       55.58      1.90 o 
  13  11   2       23.33       21.51      1.36 o 
  14  11   2        1.07        1.29      1.02 o 
  15  11   2       52.00       51.91      3.25 o 
  16  11   2       26.22       29.46      2.61 o 
  17  11   2        3.65        0.99      1.93 o 
  18  11   2       34.39       33.99      3.23 o 
   0  12   2      269.19      259.84      3.63 o 
   1  12   2        1.03        0.74      0.31 o 
   2  12   2       86.19       91.41      1.07 o 
   3  12   2      171.80      171.69      1.68 o 
   4  12   2       13.20       16.48      0.60 o 
   5  12   2       44.67       45.82      1.06 o 
   6  12   2       45.68       46.78      1.24 o 
   7  12   2       22.91       22.13      0.78 o 
   8  12   2       10.84       10.94      0.73 o 
   9  12   2       75.21       73.36      1.67 o 
  10  12   2      254.24      247.42      3.04 o 
  11  12   2       48.28       48.46      1.89 o 
  12  12   2        3.79        2.25      0.91 o 
  13  12   2       20.15       18.49      1.51 o 
  14  12   2        3.93        4.31      1.15 o 
  15  12   2       12.69       11.43      1.61 o 
  16  12   2       80.24       79.11      3.90 o 
  17  12   2        1.16        2.38      2.03 o 
   1  13   2      310.84      286.09      2.33 o 
   2  13   2       70.71       59.54      0.98 o 
   3  13   2        0.97        1.23      0.35 o 
   4  13   2       68.31       66.99      1.30 o 
   5  13   2        0.18        0.60      0.47 o 
   6  13   2        0.45       -0.52      0.52 o 
   7  13   2        5.57        4.99      0.53 o 
   8  13   2        2.68        3.38      0.63 o 
   9  13   2       35.76       34.85      1.93 o 
  10  13   2       70.89       68.62      2.13 o 
  11  13   2        0.03       -0.77      0.77 o 
  12  13   2       35.59       33.82      1.80 o 
  13  13   2        3.37        4.32      1.11 o 
  14  13   2        0.55       -0.10      1.06 o 
  15  13   2       32.32       30.11      2.35 o 
  16  13   2        0.99       -0.11      1.53 o 
  17  13   2        0.73        0.68      1.67 o 
   0  14   2      300.49      308.74      4.24 o 
   1  14   2       72.32       65.08      1.22 o 
   2  14   2      378.20      367.66      3.62 o 
   3  14   2       12.38       10.18      0.69 o 
   4  14   2        1.37        1.25      0.42 o 
   5  14   2       15.36       15.59      0.67 o 
   6  14   2       51.15       53.30      1.24 o 
   7  14   2        0.85        0.89      0.51 o 
   8  14   2        0.35        0.35      0.60 o 
   9  14   2        5.99        5.81      0.82 o 
  10  14   2       63.86       58.73      2.01 o 
  11  14   2        2.94        3.13      0.94 o 
  12  14   2       47.27       53.10      2.21 o 
  13  14   2        1.47        1.48      1.04 o 
  14  14   2       23.17       23.70      2.00 o 
  15  14   2       10.01       10.81      2.20 o 
  16  14   2        0.78        1.33      1.68 o 
  17  14   2        0.00        5.34      3.94 o 
   1  15   2        0.05       -0.44      0.44 o 
   2  15   2       69.80       69.97      1.36 o 
   3  15   2      210.58      212.21      2.39 o 
   4  15   2        1.84        1.54      0.50 o 
   5  15   2      120.03      117.73      2.21 o 
   6  15   2       10.96       13.19      0.78 o 
   7  15   2       76.14       74.09      1.72 o 
   8  15   2        0.45        0.33      0.61 o 
   9  15   2       91.66       88.89      2.09 o 
  10  15   2       39.92       39.73      1.80 o 
  11  15   2        9.34        9.36      1.18 o 
  12  15   2       20.64       18.44      1.50 o 
  13  15   2       12.73       13.11      1.48 o 
  14  15   2        6.21        4.74      1.86 o 
  15  15   2        0.42        0.29      1.60 o 
  16  15   2        0.01       -0.85      1.77 o 
   0  16   2      109.94      113.22      3.46 o 
   1  16   2       51.32       51.25      1.25 o 
   2  16   2      128.03      127.14      2.22 o 
   3  16   2       30.92       31.21      1.49 o 
   4  16   2        7.55        6.45      0.68 o 
   5  16   2       59.84       55.82      1.47 o 
   6  16   2        0.30        0.81      0.56 o 
   7  16   2        0.01        0.62      0.64 o 
   8  16   2        2.89        3.43      0.75 o 
   9  16   2       59.65       61.32      2.74 o 
  10  16   2      100.89      100.92      2.66 o 
  11  16   2        3.74        4.82      1.06 o 
  12  16   2        8.54        9.80      1.40 o 
  13  16   2        0.00        0.15      1.29 o 
  14  16   2        0.43        0.25      1.55 o 
  15  16   2       15.25       15.05      2.21 o 
   1  17   2       16.45       19.84      0.95 o 
   2  17   2        2.33        2.61      0.62 o 
   3  17   2       83.66       83.78      1.72 o 
   4  17   2       21.60       22.89      1.05 o 
   5  17   2       32.11       29.79      1.66 o 
   6  17   2       82.81       81.66      1.81 o 
   7  17   2        7.85        8.06      0.87 o 
   8  17   2      163.21      155.84      3.41 o 
   9  17   2        0.11        1.46      1.01 o 
  10  17   2        0.38        0.57      1.07 o 
  11  17   2       18.37       16.33      1.63 o 
  12  17   2       36.13       39.03      2.67 o 
  13  17   2       42.87       41.33      3.05 o 
  14  17   2        0.03       -1.54      1.54 o 
   0  18   2       25.81       25.12      2.58 o 
   1  18   2      125.06      132.48      2.29 o 
   2  18   2       44.73       42.33      1.49 o 
   3  18   2      165.00      167.23      2.62 o 
   4  18   2       24.30       27.62      1.30 o 
   5  18   2        4.66        4.93      0.75 o 
   6  18   2       32.59       36.19      1.92 o 
   7  18   2        0.44        1.73      0.90 o 
   8  18   2        1.00        2.35      1.02 o 
   9  18   2       18.63       18.39      1.60 o 
  10  18   2       10.51       11.25      1.49 o 
  11  18   2        4.05        4.87      1.62 o 
  12  18   2        0.00        2.26      1.55 o 
  13  18   2        1.19        0.58      1.56 o 
  14  18   2       15.35       18.31      4.99 o 
   1  19   2       84.26       83.51      1.90 o 
   2  19   2        2.58        2.48      0.72 o 
   3  19   2       73.39       72.94      2.20 o 
   4  19   2       42.39       41.26      1.58 o 
   5  19   2       23.62       24.87      1.36 o 
   6  19   2      121.16      117.13      3.06 o 
   7  19   2       13.83       11.06      1.37 o 
   8  19   2       20.41       21.41      1.71 o 
   9  19   2        6.98        6.49      1.65 o 
  10  19   2        0.12        1.78      1.36 o 
  11  19   2        0.27        0.28      1.47 o 
  12  19   2        0.61        1.97      1.57 o 
  13  19   2        9.62       11.38      5.87 o 
   0  20   2       50.21       51.54      2.61 o 
   1  20   2       44.58       44.62      1.73 o 
   2  20   2        4.26        3.16      0.77 o 
   3  20   2       78.68       77.97      2.11 o 
   4  20   2       59.92       58.77      1.85 o 
   5  20   2        5.55        5.59      1.04 o 
   6  20   2        3.12        4.03      1.06 o 
   7  20   2        9.29        8.92      1.26 o 
   8  20   2       66.17       62.30      3.70 o 
   9  20   2        0.36        1.40      1.40 o 
  10  20   2        5.46        3.98      1.76 o 
  11  20   2        7.63        6.07      1.99 o 
  12  20   2        1.43        2.10      3.24 o 
   1  21   2        2.74        3.03      0.87 o 
   2  21   2       47.23       50.62      1.89 o 
   3  21   2        2.85        2.38      0.86 o 
   4  21   2        4.78        4.20      0.97 o 
   5  21   2        6.20        8.04      1.28 o 
   6  21   2       12.09       12.35      1.73 o 
   7  21   2        0.00       -1.29      1.29 o 
   8  21   2       27.89       24.78      4.64 o 
   9  21   2        0.17       -1.83      1.83 o 
  10  21   2        3.95        4.33      1.83 o 
   0  22   2        2.70        2.61      1.38 o 
   1  22   2        0.07       -0.48      0.88 o 
   2  22   2       12.61       12.84      1.43 o 
   3  22   2        7.56        6.66      1.37 o 
   4  22   2        1.25        3.61      1.38 o 
   5  22   2        3.24        4.88      1.75 o 
   6  22   2        1.52        0.54      1.47 o 
   7  22   2        2.46        1.75      1.84 o 
   8  22   2        0.17       -0.38      1.54 o 
   9  22   2        0.43        1.47      2.48 o 
   1  23   2       25.06       24.52      2.37 o 
   2  23   2       45.28       41.53      2.88 o 
   3  23   2        0.55        2.87      1.55 o 
   4  23   2        2.01        1.85      1.56 o 
   5  23   2        0.01       -0.23      1.72 o 
   6  23   2       27.99       23.92      2.88 o 
   7  23   2        0.59       -0.18      3.24 o 
   0  24   2       25.66       28.61      3.61 o 
   1  24   2        9.71        9.67      2.23 o 
   2  24   2       10.80        8.44      2.41 o 
   3  24   2        7.07        9.36      2.41 o 
   4  24   2        1.55       -0.79      2.98 o 
   1   0   3      115.29      122.20      1.22 o 
   2   0   3      643.55      705.46      4.72 o 
   3   0   3     3901.54     4140.03     24.43 o 
   4   0   3       81.50      114.04      1.45 o 
   5   0   3     1027.79     1129.35      8.41 o 
   6   0   3        1.76       10.55      1.04 o 
   7   0   3      854.68      923.10      8.06 o 
   8   0   3       17.99       19.21      1.04 o 
   9   0   3     1333.38     1336.34     12.05 o 
  10   0   3      132.45      147.63      2.97 o 
  11   0   3       95.45       94.73      2.65 o 
  12   0   3       98.30       95.56      2.81 o 
  13   0   3      407.73      406.23      8.79 o 
  14   0   3       12.72       13.06      1.65 o 
  15   0   3       93.62       90.41      5.94 o 
  16   0   3        9.77        8.98      1.66 o 
  17   0   3        0.78        0.02      1.63 o 
  18   0   3       28.83       25.28      3.28 o 
  19   0   3        0.00        2.75      2.67 o 
   0   1   3     1862.08     1950.12     10.99 o 
   1   1   3      622.30      692.41      3.19 o 
   2   1   3      366.25      387.32      2.03 o 
   3   1   3     1679.37     1652.39      7.89 o 
   4   1   3      579.20      595.34      3.35 o 
   5   1   3       33.81       52.58      1.17 o 
   6   1   3      156.57      142.20      1.38 o 
   7   1   3      510.53      564.43      4.19 o 
   8   1   3      459.33      470.95      3.45 o 
   9   1   3     1892.99     1883.67     11.81 o 
  10   1   3      263.18      260.79      2.81 o 
  11   1   3      356.39      354.76      3.64 o 
  12   1   3      220.86      220.82      2.94 o 
  13   1   3      147.55      150.60      2.58 o 
  14   1   3       14.74       15.02      1.20 o 
  15   1   3       43.40       47.17      1.91 o 
  16   1   3       34.93       31.09      1.75 o 
  17   1   3       52.92       55.71      2.52 o 
  18   1   3        1.70        3.85      1.66 o 
  19   1   3        0.20       -1.02      2.22 o 
  20   1   3        0.64        6.39      3.94 o 
   1   2   3        9.60        5.14      0.20 o 
   2   2   3      374.49      382.20      2.06 o 
   3   2   3     2274.34     2307.85     10.39 o 
   4   2   3        6.33        3.51      0.27 o 
   5   2   3      162.57      184.05      1.49 o 
   6   2   3       41.85       39.86      0.94 o 
   7   2   3      358.30      343.15      2.52 o 
   8   2   3      293.91      287.87      2.38 o 
   9   2   3      129.76      131.65      1.92 o 
  10   2   3        4.17        4.36      0.63 o 
  11   2   3        1.11        0.97      0.56 o 
  12   2   3        6.83        8.59      0.86 o 
  13   2   3       86.43       88.38      2.22 o 
  14   2   3       35.37       30.46      1.51 o 
  15   2   3       84.00       83.87      2.66 o 
  16   2   3        0.00        0.21      0.97 o 
  17   2   3       15.08       15.76      1.49 o 
  18   2   3       23.08       21.52      2.65 o 
  19   2   3        8.40        6.46      2.51 o 
   0   3   3      151.83      125.24      1.18 o 
   1   3   3      368.33      433.00      2.08 o 
   2   3   3        5.69        4.48      0.23 o 
   3   3   3       14.07       18.18      0.48 o 
   4   3   3      291.46      315.50      2.21 o 
   5   3   3       30.38       29.88      0.64 o 
   6   3   3       21.62       22.36      0.60 o 
   7   3   3      167.43      162.25      1.58 o 
   8   3   3      252.42      249.80      2.25 o 
   9   3   3      955.23      936.27      6.35 o 
  10   3   3       22.41       23.16      0.97 o 
  11   3   3      106.24       99.28      1.91 o 
  12   3   3        3.68        4.09      0.69 o 
  13   3   3       40.60       40.37      1.49 o 
  14   3   3       47.57       50.97      2.09 o 
  15   3   3       56.57       53.89      2.12 o 
  16   3   3       32.13       29.84      1.73 o 
  17   3   3       22.09       23.20      1.89 o 
  18   3   3       16.19       11.52      2.21 o 
  19   3   3        0.93        1.61      2.25 o 
  20   3   3        9.61       13.23      6.48 o 
   1   4   3      333.64      328.18      1.75 o 
   2   4   3      848.77      851.36      4.14 o 
   3   4   3     1601.66     1659.40      8.27 o 
   4   4   3     1922.27     1911.34      9.89 o 
   5   4   3       15.57       17.00      0.52 o 
   6   4   3      540.47      544.98      3.62 o 
   7   4   3      179.83      193.35      1.92 o 
   8   4   3        7.57        8.41      0.58 o 
   9   4   3      112.68      116.41      1.61 o 
  10   4   3        0.17        0.72      0.51 o 
  11   4   3       95.59       90.79      1.89 o 
  12   4   3       41.07       38.44      1.72 o 
  13   4   3       36.07       35.26      1.60 o 
  14   4   3        0.65        0.87      0.93 o 
  15   4   3       25.51       24.50      1.72 o 
  16   4   3       87.62       84.19      4.08 o 
  17   4   3        0.27        0.07      1.21 o 
  18   4   3       17.09       22.44      2.63 o 
  19   4   3       13.33       14.31      2.83 o 
   0   5   3      350.14      332.42      2.65 o 
   1   5   3      629.29      667.16      3.25 o 
   2   5   3       12.26       17.96      0.45 o 
   3   5   3       89.02       63.25      0.87 o 
   4   5   3       77.73       71.80      0.92 o 
   5   5   3      116.20      131.68      1.34 o 
   6   5   3        4.33        2.28      0.34 o 
   7   5   3      176.97      149.92      1.71 o 
   8   5   3       56.72       60.97      1.36 o 
   9   5   3      407.00      383.98      3.30 o 
  10   5   3      349.26      327.47      3.42 o 
  11   5   3       53.67       50.21      2.03 o 
  12   5   3       42.26       41.03      1.55 o 
  13   5   3        7.53        9.32      1.04 o 
  14   5   3      145.06      137.47      2.91 o 
  15   5   3        5.84        4.67      1.29 o 
  16   5   3        0.35       -1.33      1.42 o 
  17   5   3        3.62        2.20      1.34 o 
  18   5   3        3.85        2.85      1.74 o 
  19   5   3        0.55        3.29      2.44 o 
   1   6   3      798.95      880.11      4.50 o 
   2   6   3     2540.85     2678.54     12.24 o 
   3   6   3       80.70       59.91      0.92 o 
   4   6   3      181.88      208.92      1.72 o 
   5   6   3      102.56       80.69      0.98 o 
   6   6   3        1.40        0.88      0.31 o 
   7   6   3       30.57       35.58      0.91 o 
   8   6   3      567.73      530.81      4.12 o 
   9   6   3      380.54      349.36      3.35 o 
  10   6   3      160.97      154.75      2.32 o 
  11   6   3      258.24      253.28      3.17 o 
  12   6   3       63.96       56.10      1.86 o 
  13   6   3        0.01        0.77      0.79 o 
  14   6   3       45.70       43.03      2.11 o 
  15   6   3        8.30        7.93      1.33 o 
  16   6   3       13.46       12.88      1.90 o 
  17   6   3        0.90        2.48      1.62 o 
  18   6   3        0.27        1.25      2.16 o 
  19   6   3       12.31       11.71      2.33 o 
   0   7   3      106.86      103.72      1.62 o 
   1   7   3       92.49       98.18      1.01 o 
   2   7   3        2.46        2.66      0.24 o 
   3   7   3      700.48      799.70      4.65 o 
   4   7   3      144.86      136.35      1.45 o 
   5   7   3      336.49      323.07      2.40 o 
   6   7   3       79.24       77.37      1.04 o 
   7   7   3      200.20      229.95      2.56 o 
   8   7   3       50.87       44.14      1.19 o 
   9   7   3      137.82      141.22      2.05 o 
  10   7   3        4.80        4.99      0.70 o 
  11   7   3       42.61       42.36      1.66 o 
  12   7   3       47.65       51.10      2.16 o 
  13   7   3        1.25        0.62      0.79 o 
  14   7   3       14.41       13.49      1.37 o 
  15   7   3        6.81        7.90      1.25 o 
  16   7   3        2.03        1.21      1.14 o 
  17   7   3       32.98       34.79      2.76 o 
  18   7   3        8.72       10.70      2.15 o 
  19   7   3       14.45       15.31      2.68 o 
   1   8   3       23.07       15.66      0.51 o 
   2   8   3      873.42      880.95      4.77 o 
   3   8   3      441.74      410.40      2.80 o 
   4   8   3       10.27       10.43      0.52 o 
   5   8   3      189.97      188.65      2.81 o 
   6   8   3      476.10      516.46      3.86 o 
   7   8   3       16.44       17.20      0.66 o 
   8   8   3      215.37      206.10      2.36 o 
   9   8   3       52.30       52.87      1.42 o 
  10   8   3        8.70        9.96      0.85 o 
  11   8   3       19.05       19.47      1.17 o 
  12   8   3        4.27        5.02      0.91 o 
  13   8   3       10.88        9.99      1.13 o 
  14   8   3        6.48        8.23      1.18 o 
  15   8   3        9.69        8.36      1.27 o 
  16   8   3        0.04        0.20      1.13 o 
  17   8   3        0.18        1.57      1.64 o 
  18   8   3        0.00        2.39      1.82 o 
  19   8   3        0.03        3.24      3.68 o 
   0   9   3       81.36       92.92      1.32 o 
   1   9   3      135.22      121.54      1.09 o 
   2   9   3      292.25      277.98      2.23 o 
   3   9   3     1472.51     1367.62      7.71 o 
   4   9   3      781.93      759.69      4.97 o 
   5   9   3      217.21      229.37      3.06 o 
   6   9   3        0.63        2.51      0.61 o 
   7   9   3       24.95       17.86      0.93 o 
   8   9   3      611.37      591.18      4.99 o 
   9   9   3      113.80      111.18      1.85 o 
  10   9   3       48.81       51.82      1.56 o 
  11   9   3        0.30        1.49      0.72 o 
  12   9   3       11.77       10.00      1.08 o 
  13   9   3        3.90        5.50      0.99 o 
  14   9   3       18.09       20.66      1.47 o 
  15   9   3        9.96        8.77      1.35 o 
  16   9   3        0.73        2.30      1.33 o 
  17   9   3       97.28       95.15      4.07 o 
  18   9   3        1.29        2.98      1.98 o 
   1  10   3      206.87      219.03      1.60 o 
   2  10   3        3.29        5.91      0.36 o 
   3  10   3      389.58      398.06      2.95 o 
   4  10   3       92.15      105.31      1.46 o 
   5  10   3      139.88      145.68      2.29 o 
   6  10   3       26.10       25.50      1.12 o 
   7  10   3        6.94       11.17      0.82 o 
   8  10   3      110.36      111.99      1.85 o 
   9  10   3        1.22        1.63      0.57 o 
  10  10   3       22.68       19.78      1.00 o 
  11  10   3       17.22       18.48      1.21 o 
  12  10   3        2.22        1.58      0.82 o 
  13  10   3       38.27       42.76      1.86 o 
  14  10   3       16.06       12.69      1.27 o 
  15  10   3        0.52       -0.79      1.05 o 
  16  10   3        4.13        6.81      1.73 o 
  17  10   3        0.43        1.26      1.83 o 
  18  10   3        0.39        0.73      3.59 o 
   0  11   3     1973.86     1874.35     13.45 o 
   1  11   3      472.66      435.14      2.88 o 
   2  11   3      164.63      161.76      1.60 o 
   3  11   3      877.67      871.27      6.12 o 
   4  11   3       99.70       96.64      1.56 o 
   5  11   3       20.17       20.63      0.96 o 
   6  11   3        6.89        7.62      0.84 o 
   7  11   3       11.04       11.48      0.84 o 
   8  11   3        1.03        1.53      0.50 o 
   9  11   3      323.40      320.23      3.47 o 
  10  11   3        4.86        4.33      0.70 o 
  11  11   3       33.80       33.55      1.72 o 
  12  11   3       86.70       85.44      2.26 o 
  13  11   3        0.40        1.85      0.95 o 
  14  11   3       35.27       38.07      2.05 o 
  15  11   3       15.55       17.79      1.71 o 
  16  11   3        0.05       -0.06      1.70 o 
  17  11   3       79.57       82.39      4.48 o 
   1  12   3      132.66      116.37      1.41 o 
   2  12   3       72.17       73.32      1.57 o 
   3  12   3      804.79      773.93      6.14 o 
   4  12   3      181.89      168.38      2.42 o 
   5  12   3       51.03       50.17      1.62 o 
   6  12   3        0.65        0.57      0.73 o 
   7  12   3      150.85      158.68      2.73 o 
   8  12   3       11.48       11.46      0.70 o 
   9  12   3       16.18       16.72      0.89 o 
  10  12   3       41.13       41.10      1.39 o 
  11  12   3       19.09       19.99      1.30 o 
  12  12   3       45.19       46.17      1.87 o 
  13  12   3      118.85      124.72      3.02 o 
  14  12   3        6.69        7.46      1.37 o 
  15  12   3       13.30       13.73      1.91 o 
  16  12   3       23.02       29.81      3.00 o 
  17  12   3        9.12        7.03      2.29 o 
   0  13   3       27.82       28.79      1.18 o 
   1  13   3       43.35       43.24      1.10 o 
   2  13   3        4.95        6.17      0.49 o 
   3  13   3       50.74       50.09      1.33 o 
   4  13   3       10.81       12.96      1.05 o 
   5  13   3       35.04       34.71      1.55 o 
   6  13   3        1.69        3.11      0.90 o 
   7  13   3       39.87       38.39      1.84 o 
   8  13   3        4.24        3.75      0.60 o 
   9  13   3      166.31      162.18      2.38 o 
  10  13   3       47.60       47.20      1.44 o 
  11  13   3       31.15       28.12      1.46 o 
  12  13   3        1.58        2.59      0.91 o 
  13  13   3        1.67        2.53      1.12 o 
  14  13   3       39.96       38.05      2.34 o 
  15  13   3       21.66       24.12      2.57 o 
  16  13   3        5.59        6.27      2.29 o 
   1  14   3       34.57       36.62      1.21 o 
   2  14   3       48.06       54.15      1.16 o 
   3  14   3      263.63      247.33      2.75 o 
   4  14   3      108.88      104.47      2.03 o 
   5  14   3        9.22       10.04      0.98 o 
   6  14   3      135.71      126.52      2.86 o 
   7  14   3       98.62       99.79      3.50 o 
   8  14   3      118.78      122.45      2.09 o 
   9  14   3       16.22       17.95      1.09 o 
  10  14   3        0.87        2.05      0.69 o 
  11  14   3       17.48       17.70      1.53 o 
  12  14   3       30.63       28.91      1.71 o 
  13  14   3       19.44       21.82      1.97 o 
  14  14   3        0.05        1.14      1.22 o 
  15  14   3        0.00        0.06      1.83 o 
  16  14   3        2.92        4.82      2.16 o 
   0  15   3       18.83       20.01      1.19 o 
   1  15   3        3.81        2.91      0.54 o 
   2  15   3       34.08       33.20      1.01 o 
   3  15   3        1.30        2.03      0.49 o 
   4  15   3       28.03       30.76      1.45 o 
   5  15   3        6.13        5.46      1.05 o 
   6  15   3       95.94       95.70      2.60 o 
   7  15   3       16.23       19.23      1.45 o 
   8  15   3        2.20        2.93      0.78 o 
   9  15   3       68.12       64.05      2.11 o 
  10  15   3        2.99        3.17      0.84 o 
  11  15   3        5.02        5.47      1.16 o 
  12  15   3        1.11        0.05      1.09 o 
  13  15   3        0.60       -0.30      1.47 o 
  14  15   3        0.24        0.70      1.52 o 
  15  15   3        7.39        8.68      2.18 o 
   1  16   3      189.58      194.98      2.42 o 
   2  16   3        0.08        0.77      0.50 o 
   3  16   3       18.01       15.06      0.81 o 
   4  16   3       73.76       73.13      1.95 o 
   5  16   3       17.79       20.33      1.56 o 
   6  16   3       62.23       64.22      2.48 o 
   7  16   3       32.14       36.54      2.36 o 
   8  16   3       29.43       28.68      2.10 o 
   9  16   3        0.04       -0.16      0.71 o 
  10  16   3        6.11        6.45      1.14 o 
  11  16   3        0.01        0.52      1.00 o 
  12  16   3        1.32        2.24      1.26 o 
  13  16   3       17.37       18.94      2.15 o 
  14  16   3        7.91        8.29      1.88 o 
  15  16   3       17.03       23.04      7.44 o 
   0  17   3        0.09        0.06      0.84 o 
   1  17   3       44.43       45.58      1.39 o 
   2  17   3        7.10        6.63      0.70 o 
   3  17   3        0.07        0.37      0.50 o 
   4  17   3       34.40       36.19      1.35 o 
   5  17   3       46.69       49.12      1.58 o 
   6  17   3        0.00       -0.61      0.61 o 
   7  17   3        1.33        1.05      0.68 o 
   8  17   3        5.29        6.15      1.10 o 
   9  17   3       30.49       25.86      1.44 o 
  10  17   3        0.18        3.60      1.08 o 
  11  17   3        7.90        7.85      1.46 o 
  12  17   3       29.28       32.17      2.48 o 
  13  17   3       14.48       11.18      2.54 o 
  14  17   3        6.80        9.71      2.97 o 
   1  18   3      142.59      146.70      2.35 o 
   2  18   3       46.13       49.90      1.46 o 
   3  18   3       47.78       48.93      1.40 o 
   4  18   3        0.66        0.15      0.68 o 
   5  18   3       11.49       11.15      1.02 o 
   6  18   3       30.41       32.27      1.46 o 
   7  18   3        5.97        4.22      0.84 o 
   8  18   3       12.03       12.54      1.11 o 
   9  18   3        0.54        1.06      0.96 o 
  10  18   3       15.56       12.47      1.70 o 
  11  18   3        5.16        4.35      1.54 o 
  12  18   3        0.00       -0.85      1.35 o 
  13  18   3        0.39       -0.68      2.04 o 
   0  19   3      111.13      110.63      2.87 o 
   1  19   3       25.43       26.06      1.17 o 
   2  19   3       27.59       27.46      1.26 o 
   3  19   3        0.14       -0.71      0.71 o 
   4  19   3        7.00        6.70      1.08 o 
   5  19   3       62.02       63.61      1.99 o 
   6  19   3        0.23       -0.22      0.78 o 
   7  19   3       39.08       42.82      1.69 o 
   8  19   3       32.45       35.85      2.26 o 
   9  19   3       40.27       33.40      2.82 o 
  10  19   3       28.92       28.94      2.61 o 
  11  19   3        2.08        2.06      1.59 o 
  12  19   3        6.75        9.37      2.17 o 
   1  20   3        2.17        2.69      0.79 o 
   2  20   3       10.03       11.83      1.07 o 
   3  20   3        0.00       -0.42      0.82 o 
   4  20   3        0.57       -0.11      0.97 o 
   5  20   3        0.54        0.49      0.92 o 
   6  20   3        0.01       -1.10      1.42 o 
   7  20   3        3.09        3.86      1.31 o 
   8  20   3        4.57        6.30      1.58 o 
   9  20   3        2.40        4.25      1.51 o 
  10  20   3        1.35        2.19      1.52 o 
  11  20   3       20.24       22.68      5.43 o 
   0  21   3        1.47        1.99      1.20 o 
   1  21   3        4.91        3.49      0.87 o 
   2  21   3       20.15       21.00      1.58 o 
   3  21   3        0.42        1.33      1.00 o 
   4  21   3       31.38       29.38      2.76 o 
   5  21   3       15.77       13.71      1.98 o 
   6  21   3        7.61        5.56      1.58 o 
   7  21   3       24.58       24.81      3.36 o 
   8  21   3       20.57       19.33      2.38 o 
   9  21   3       30.20       26.46      4.54 o 
  10  21   3        0.35       -0.18      3.59 o 
   1  22   3        3.99        5.11      1.33 o 
   2  22   3       21.52       20.79      2.16 o 
   3  22   3        5.02        3.72      2.23 o 
   4  22   3        4.77        3.84      1.58 o 
   5  22   3        0.03        3.28      1.52 o 
   6  22   3        1.92        1.11      1.38 o 
   7  22   3        5.97        5.05      1.65 o 
   8  22   3        2.62        8.74      3.18 o 
   0  23   3       20.16       19.09      3.85 o 
   1  23   3       15.38       14.19      2.89 o 
   2  23   3        3.17        0.39      1.83 o 
   3  23   3        6.10        3.01      2.19 o 
   4  23   3       12.27       10.61      2.31 o 
   5  23   3       17.89       17.66      2.57 o 
   6  23   3       13.02       14.45      4.73 o 
   2  24   3        0.31        7.09      4.12 o 
   3  24   3       42.76       53.08      7.53 o 
   0   0   4      196.73      164.15      2.71 o 
   1   0   4      369.41      360.49      2.94 o 
   2   0   4       24.41       31.35      0.84 o 
   3   0   4      151.37      131.30      1.43 o 
   4   0   4      564.66      560.48      4.65 o 
   5   0   4        2.14        2.30      0.57 o 
   6   0   4        3.13        4.42      0.56 o 
   7   0   4       43.48       46.48      1.58 o 
   8   0   4      358.07      326.30      4.25 o 
   9   0   4      146.63      132.19      2.95 o 
  10   0   4       25.81       28.09      2.36 o 
  11   0   4      260.02      266.70      4.82 o 
  12   0   4       85.07       89.21      3.41 o 
  13   0   4      273.53      256.24      5.17 o 
  14   0   4       32.24       33.95      2.31 o 
  15   0   4       13.70       10.91      1.70 o 
  16   0   4       49.46       45.90      2.79 o 
  17   0   4       20.05       15.04      2.52 o 
  18   0   4       15.13       15.21      2.84 o 
  19   0   4      145.89      139.79     12.79 o 
   1   1   4     1446.90     1417.25      6.55 o 
   2   1   4     1368.48     1446.84      7.04 o 
   3   1   4      462.79      463.37      2.56 o 
   4   1   4      365.90      355.17      2.35 o 
   5   1   4      292.36      288.96      2.05 o 
   6   1   4        9.36        8.74      0.45 o 
   7   1   4       69.18       66.80      1.16 o 
   8   1   4      338.80      321.99      3.05 o 
   9   1   4      779.99      758.02      5.91 o 
  10   1   4        0.25        0.81      0.58 o 
  11   1   4      128.69      128.82      2.32 o 
  12   1   4        1.78        1.88      0.71 o 
  13   1   4       14.94       16.78      1.18 o 
  14   1   4       16.46       18.91      1.31 o 
  15   1   4       42.97       46.22      1.91 o 
  16   1   4        0.47        2.25      1.04 o 
  17   1   4        5.04        3.36      1.79 o 
  18   1   4       11.86        5.26      2.24 o 
  19   1   4        1.49       -0.82      2.77 o 
   0   2   4       41.68       43.26      0.95 o 
   1   2   4      538.30      541.99      2.80 o 
   2   2   4       74.52       52.04      0.63 o 
   3   2   4      450.58      483.96      2.75 o 
   4   2   4      862.05      905.25      4.80 o 
   5   2   4       63.57       79.56      0.99 o 
   6   2   4       62.92       52.34      0.95 o 
   7   2   4        1.71        0.87      0.37 o 
   8   2   4      449.79      420.45      3.52 o 
   9   2   4        0.34        0.65      0.51 o 
  10   2   4      244.05      220.94      2.73 o 
  11   2   4      368.21      361.86      3.91 o 
  12   2   4       52.30       50.81      1.68 o 
  13   2   4       11.81       10.36      1.00 o 
  14   2   4      147.54      146.16      2.82 o 
  15   2   4       55.56       55.62      2.12 o 
  16   2   4       50.48       49.48      2.43 o 
  17   2   4        0.01       -1.45      1.45 o 
  18   2   4        1.37        3.74      2.23 o 
  19   2   4       28.25       31.88      3.48 o 
   1   3   4        0.97        0.19      0.19 o 
   2   3   4      665.41      649.26      3.27 o 
   3   3   4      196.37      196.11      1.43 o 
   4   3   4        2.15        3.60      0.29 o 
   5   3   4      214.22      239.78      1.86 o 
   6   3   4       26.84       30.97      0.85 o 
   7   3   4       37.66       37.41      0.93 o 
   8   3   4       88.65       88.40      1.37 o 
   9   3   4       16.38       18.66      0.88 o 
  10   3   4        1.49        1.81      0.58 o 
  11   3   4      128.34      121.56      2.11 o 
  12   3   4        3.18        5.72      0.89 o 
  13   3   4      119.79      116.68      2.57 o 
  14   3   4        2.46        1.18      1.01 o 
  15   3   4        0.01        0.58      1.10 o 
  16   3   4        2.86        3.95      1.41 o 
  17   3   4       29.31       23.56      2.43 o 
  18   3   4        0.52        0.70      1.85 o 
  19   3   4       32.40       33.46      3.62 o 
   0   4   4      845.69      811.14      5.59 o 
   1   4   4     1457.21     1521.25      6.64 o 
   2   4   4      120.58      101.26      0.91 o 
   3   4   4      436.20      462.57      2.83 o 
   4   4   4        0.12        0.26      0.25 o 
   5   4   4       27.19       27.45      0.72 o 
   6   4   4      232.70      215.16      2.02 o 
   7   4   4     1621.41     1545.82      9.19 o 
   8   4   4       56.65       61.97      1.27 o 
   9   4   4      331.85      327.74      3.30 o 
  10   4   4        0.86        1.36      0.60 o 
  11   4   4       34.19       33.04      1.40 o 
  12   4   4        9.39        8.80      0.97 o 
  13   4   4      100.25       96.10      2.81 o 
  14   4   4       16.15       19.06      1.53 o 
  15   4   4       13.54       11.39      1.61 o 
  16   4   4        0.36        2.13      1.27 o 
  17   4   4        0.65        1.54      1.72 o 
  18   4   4       12.86       14.72      2.36 o 
  19   4   4       26.72       27.45      3.79 o 
   1   5   4      969.44      974.52      4.76 o 
   2   5   4      129.62      118.40      1.04 o 
   3   5   4      974.69      997.22      5.23 o 
   4   5   4       38.86       38.89      0.78 o 
   5   5   4      416.65      386.71      2.77 o 
   6   5   4      136.11      128.15      1.51 o 
   7   5   4       56.08       52.90      1.12 o 
   8   5   4       54.69       53.72      1.23 o 
   9   5   4        0.00        0.13      0.49 o 
  10   5   4        5.89        7.51      0.81 o 
  11   5   4       17.30       16.03      1.24 o 
  12   5   4        0.04        1.34      0.81 o 
  13   5   4       15.91       17.24      1.37 o 
  14   5   4       26.33       28.51      1.83 o 
  15   5   4       27.69       26.54      2.19 o 
  16   5   4        0.33        0.26      1.24 o 
  17   5   4        5.88        4.79      1.88 o 
  18   5   4        1.07       -0.02      1.79 o 
  19   5   4       25.70       17.87      5.17 o 
   0   6   4       75.83       90.87      1.69 o 
   1   6   4      428.51      447.01      2.49 o 
   2   6   4       20.49       19.96      0.48 o 
   3   6   4       67.40       72.50      0.85 o 
   4   6   4      106.81      115.82      1.27 o 
   5   6   4      237.60      240.53      2.09 o 
   6   6   4       68.73       55.84      1.11 o 
   7   6   4     1770.46     1747.21     10.49 o 
   8   6   4      194.59      203.83      2.23 o 
   9   6   4       51.58       49.01      1.36 o 
  10   6   4       44.98       41.25      1.55 o 
  11   6   4       88.91       85.83      2.34 o 
  12   6   4        0.31       -0.40      0.81 o 
  13   6   4       12.84       11.36      1.26 o 
  14   6   4       61.16       61.90      2.42 o 
  15   6   4        0.56        0.21      1.10 o 
  16   6   4        0.00       -1.09      1.09 o 
  17   6   4        7.67       11.34      2.15 o 
  18   6   4        1.63        1.55      1.82 o 
   1   7   4      212.54      190.11      1.51 o 
   2   7   4        0.08        1.45      0.27 o 
   3   7   4      560.77      540.83      3.06 o 
   4   7   4       39.49       34.60      0.81 o 
   5   7   4      144.39      106.51      1.28 o 
   6   7   4      122.35      108.70      1.71 o 
   7   7   4      258.48      260.67      2.59 o 
   8   7   4       10.56       13.77      0.78 o 
   9   7   4      111.79      100.53      1.79 o 
  10   7   4        7.10        7.89      0.87 o 
  11   7   4       43.46       39.18      1.59 o 
  12   7   4        4.22        3.56      0.97 o 
  13   7   4      132.20      128.97      3.02 o 
  14   7   4       21.94       19.10      1.51 o 
  15   7   4       98.44       99.61      3.01 o 
  16   7   4        0.42        0.59      1.24 o 
  17   7   4        0.16       -1.53      1.53 o 
  18   7   4        2.96        3.29      2.38 o 
   0   8   4      760.04      811.19      6.48 o 
   1   8   4      875.21      869.40      4.79 o 
   2   8   4        4.59        4.47      0.38 o 
   3   8   4      117.53      109.88      1.10 o 
   4   8   4        0.52        0.27      0.34 o 
   5   8   4      258.75      244.40      2.70 o 
   6   8   4       60.32       76.43      1.76 o 
   7   8   4      147.82      138.54      1.84 o 
   8   8   4       76.45       80.88      1.54 o 
   9   8   4      178.79      175.63      2.44 o 
  10   8   4        0.40        0.83      0.67 o 
  11   8   4       21.66       23.59      1.37 o 
  12   8   4        1.71        2.59      0.90 o 
  13   8   4        4.96        3.44      1.06 o 
  14   8   4       13.63       14.65      1.44 o 
  15   8   4        5.26        7.95      1.33 o 
  16   8   4        0.17       -0.75      1.46 o 
  17   8   4        0.83        0.20      1.62 o 
  18   8   4        2.68        4.86      2.02 o 
   1   9   4     2056.62     2029.33     10.73 o 
   2   9   4      149.39      137.22      1.96 o 
   3   9   4       80.17       80.91      1.18 o 
   4   9   4       30.84       33.60      1.14 o 
   5   9   4      410.48      403.93      3.91 o 
   6   9   4        6.45       10.97      1.17 o 
   7   9   4       75.43       71.29      1.84 o 
   8   9   4      104.64      106.48      1.92 o 
   9   9   4        8.70        8.18      0.74 o 
  10   9   4       18.65       20.25      1.08 o 
  11   9   4       14.79       15.32      1.21 o 
  12   9   4        4.98        5.38      1.17 o 
  13   9   4      157.24      151.48      3.24 o 
  14   9   4        0.07        0.41      1.03 o 
  15   9   4       84.41       84.96      3.52 o 
  16   9   4        2.50        1.46      1.48 o 
  17   9   4        5.54        2.70      1.86 o 
  18   9   4        0.63        3.52      3.32 o 
   0  10   4        8.10        2.51      0.59 o 
   1  10   4       25.13       24.06      0.77 o 
   2  10   4       79.96       76.25      1.23 o 
   3  10   4      213.00      194.48      2.25 o 
   4  10   4      198.14      226.71      2.55 o 
   5  10   4        0.03        0.40      0.60 o 
   6  10   4       87.26       92.14      1.81 o 
   7  10   4      102.73       96.46      1.71 o 
   8  10   4      170.02      172.51      2.54 o 
   9  10   4       15.11       14.62      0.97 o 
  10  10   4      108.22      109.36      2.46 o 
  11  10   4       59.17       59.53      2.21 o 
  12  10   4       14.83       16.06      1.30 o 
  13  10   4        2.85        3.53      1.03 o 
  14  10   4       87.05       86.51      2.85 o 
  15  10   4        5.90        7.67      1.47 o 
  16  10   4       10.76       13.12      2.28 o 
  17  10   4       28.78       29.32      2.61 o 
   1  11   4      272.81      276.90      2.61 o 
   2  11   4       78.33       76.29      1.21 o 
   3  11   4      213.04      191.25      2.47 o 
   4  11   4       22.51       17.18      0.93 o 
   5  11   4       30.04       32.02      1.38 o 
   6  11   4        0.61        0.98      0.72 o 
   7  11   4       54.06       52.33      2.42 o 
   8  11   4       75.82       73.64      1.70 o 
   9  11   4      192.64      192.40      2.83 o 
  10  11   4        0.83        1.26      0.72 o 
  11  11   4        7.48        5.81      0.98 o 
  12  11   4        1.57        3.09      0.97 o 
  13  11   4        0.94        1.04      1.06 o 
  14  11   4        4.61        5.99      1.33 o 
  15  11   4       78.40       86.30      3.74 o 
  16  11   4        0.00        0.29      1.62 o 
  17  11   4        3.61        6.26      2.48 o 
   0  12   4       23.53       29.43      1.37 o 
   1  12   4       42.91       42.37      1.16 o 
   2  12   4       13.63       12.51      0.65 o 
   3  12   4      131.46      131.05      2.03 o 
   4  12   4       48.77       43.64      1.67 o 
   5  12   4      102.39      104.81      2.19 o 
   6  12   4        8.33        5.50      0.93 o 
   7  12   4      402.43      400.00      5.28 o 
   8  12   4       27.38       26.74      1.12 o 
   9  12   4       23.63       24.71      1.18 o 
  10  12   4       18.74       15.83      1.37 o 
  11  12   4        3.73        4.34      1.00 o 
  12  12   4       23.87       24.11      1.86 o 
  13  12   4       34.42       33.56      1.97 o 
  14  12   4       17.21       18.43      1.78 o 
  15  12   4        0.01        0.77      1.52 o 
  16  12   4        5.84        5.24      2.07 o 
   1  13   4       16.64       16.45      0.74 o 
   2  13   4      212.97      202.80      2.34 o 
   3  13   4        0.01       -0.54      0.54 o 
   4  13   4       22.25       20.10      1.37 o 
   5  13   4       29.06       30.15      1.59 o 
   6  13   4        3.96        2.68      0.92 o 
   7  13   4       40.14       43.76      2.10 o 
   8  13   4      166.87      164.70      3.36 o 
   9  13   4       24.47       23.72      1.54 o 
  10  13   4        0.29        2.22      0.91 o 
  11  13   4        4.33        3.96      1.45 o 
  12  13   4       33.83       35.56      2.01 o 
  13  13   4        0.01       -0.04      1.52 o 
  14  13   4        4.02        4.56      2.53 o 
  15  13   4       32.91       35.56      3.22 o 
  16  13   4        0.35       -2.10      3.34 o 
   0  14   4       54.84       50.68      1.90 o 
   1  14   4       73.67       72.73      1.82 o 
   2  14   4        3.71        2.69      0.54 o 
   3  14   4      211.47      201.17      2.85 o 
   4  14   4      110.55      108.74      3.15 o 
   5  14   4      168.13      170.78      3.55 o 
   6  14   4        7.75        6.30      0.97 o 
   7  14   4       41.09       46.18      2.00 o 
   8  14   4       19.07       18.81      1.48 o 
   9  14   4       15.42       14.04      1.30 o 
  10  14   4       41.87       39.42      2.03 o 
  11  14   4       32.45       31.75      1.85 o 
  12  14   4       13.32       13.40      1.49 o 
  13  14   4       37.40       36.06      3.84 o 
  14  14   4       21.29       22.30      2.68 o 
  15  14   4       41.18       44.26      4.22 o 
   1  15   4        3.34        3.37      0.65 o 
   2  15   4        3.66        2.10      0.57 o 
   3  15   4        7.41        7.11      0.71 o 
   4  15   4       23.57       27.38      1.59 o 
   5  15   4        0.11       -0.70      0.93 o 
   6  15   4       26.89       29.77      1.72 o 
   7  15   4        8.84        6.84      1.11 o 
   8  15   4        6.48        6.77      1.31 o 
   9  15   4       26.99       23.34      1.14 o 
  10  15   4        0.20        1.00      0.86 o 
  11  15   4        0.48        0.69      1.05 o 
  12  15   4        0.06        1.09      1.97 o 
  13  15   4       19.45       17.48      2.36 o 
  14  15   4        0.43        4.38      1.88 o 
   0  16   4       31.01       32.19      2.04 o 
   1  16   4      236.91      237.88      2.93 o 
   2  16   4        3.94        3.91      0.71 o 
   3  16   4      247.43      237.93      3.56 o 
   4  16   4        0.15       -0.58      0.90 o 
   5  16   4        8.13        6.50      1.22 o 
   6  16   4       24.29       22.40      1.68 o 
   7  16   4       24.95       27.49      1.83 o 
   8  16   4        0.22        1.23      0.98 o 
   9  16   4        3.69        5.36      0.88 o 
  10  16   4        2.99        3.02      1.04 o 
  11  16   4        0.00        0.44      1.77 o 
  12  16   4        1.78        1.36      1.49 o 
  13  16   4        2.64        3.08      1.93 o 
  14  16   4        0.03        1.67      2.80 o 
   1  17   4       13.91       15.04      1.20 o 
   2  17   4       19.44       18.39      1.02 o 
   3  17   4      145.40      142.77      2.48 o 
   4  17   4       11.19       12.05      0.94 o 
   5  17   4       31.96       32.27      2.10 o 
   6  17   4        0.00        0.44      1.07 o 
   7  17   4       17.63       19.98      1.75 o 
   8  17   4        3.04        1.40      1.23 o 
   9  17   4       17.42       22.98      2.77 o 
  10  17   4        3.13        2.37      1.10 o 
  11  17   4        4.26        7.92      3.14 o 
  12  17   4        0.05        0.86      1.44 o 
  13  17   4        2.70        2.09      1.65 o 
   0  18   4       13.46       16.83      1.45 o 
   1  18   4       46.51       51.24      1.87 o 
   2  18   4        0.28       -0.43      0.73 o 
   3  18   4       15.66       15.35      1.14 o 
   4  18   4        4.98        6.82      0.90 o 
   5  18   4        3.73        5.27      0.79 o 
   6  18   4        3.14        0.56      1.15 o 
   7  18   4        0.53       -0.71      1.19 o 
   8  18   4       14.90       12.62      2.49 o 
   9  18   4        1.83        1.88      1.77 o 
  10  18   4        0.71       -2.28      2.62 o 
  11  18   4        5.26        5.23      2.65 o 
  12  18   4        0.03        1.40      1.57 o 
   1  19   4        1.42        1.47      1.05 o 
   2  19   4       12.22       12.07      1.27 o 
   3  19   4      163.30      162.18      3.28 o 
   4  19   4       21.23       21.58      1.29 o 
   5  19   4       13.20       14.09      1.43 o 
   6  19   4        1.89        0.61      1.23 o 
   7  19   4       14.84       16.18      2.27 o 
   8  19   4       13.61       14.19      2.73 o 
   9  19   4       20.90       18.58      3.93 o 
  10  19   4        3.27        3.57      3.09 o 
  11  19   4       71.73       67.45      6.92 o 
   0  20   4       38.17       39.95      2.64 o 
   1  20   4       55.67       57.93      2.39 o 
   2  20   4        0.48        1.86      0.95 o 
   3  20   4        7.76        8.69      1.29 o 
   4  20   4        0.00       -0.10      1.08 o 
   5  20   4       55.70       59.45      5.01 o 
   6  20   4        4.45        2.04      2.06 o 
   7  20   4        2.57        5.05      2.21 o 
   8  20   4        5.73        6.94      2.43 o 
   9  20   4        6.03        4.03      3.04 o 
   1  21   4        6.86        8.37      2.05 o 
   2  21   4       14.79       15.51      2.32 o 
   3  21   4       18.71       20.86      3.28 o 
   4  21   4        0.86        1.47      1.41 o 
   5  21   4       11.46       11.00      2.36 o 
   6  21   4       10.79       11.23      1.55 o 
   7  21   4        1.90        3.08      3.12 o 
   8  21   4        8.40       14.94      3.62 o 
   2  22   4        1.68        5.18      2.59 o 
   3  22   4        0.16        1.49      1.64 o 
   4  22   4       15.34       15.45      7.58 o 
   5  22   4       27.48       27.87      5.52 o 
   6  22   4        0.58        1.22      2.49 o 
   7  22   4        6.73        7.71      4.03 o 
   1   0   5      847.74      884.17      6.65 o 
   2   0   5       49.94       52.40      1.17 o 
   3   0   5      122.34      117.89      1.63 o 
   4   0   5     1045.94      938.75      7.45 o 
   5   0   5       68.65       70.52      1.85 o 
   6   0   5      606.20      600.68      5.84 o 
   7   0   5      166.47      174.02      3.31 o 
   8   0   5       25.70       19.51      1.24 o 
   9   0   5       86.22       86.93      2.48 o 
  10   0   5        0.23        0.83      0.90 o 
  11   0   5       12.62       12.03      1.38 o 
  12   0   5        1.48        2.26      1.10 o 
  13   0   5      289.03      287.02      5.67 o 
  14   0   5       51.45       48.30      2.71 o 
  15   0   5       50.32       49.30      2.82 o 
  16   0   5        0.05        1.01      2.65 o 
  17   0   5        0.51       -1.00      3.28 o 
  18   0   5        5.14        5.19      4.51 o 
   0   1   5      104.70       96.55      1.83 o 
   1   1   5      355.83      349.24      2.27 o 
   2   1   5        1.20        1.69      0.29 o 
   3   1   5       21.04       17.50      0.52 o 
   4   1   5      102.31      104.05      1.21 o 
   5   1   5       32.58       37.59      0.88 o 
   6   1   5       43.37       47.48      1.88 o 
   7   1   5      713.64      704.03      4.98 o 
   8   1   5      131.76      117.34      1.77 o 
   9   1   5       66.50       64.84      1.69 o 
  10   1   5       46.76       44.72      1.49 o 
  11   1   5       15.45       17.22      1.09 o 
  12   1   5      153.97      154.73      2.58 o 
  13   1   5        8.32        8.43      1.04 o 
  14   1   5       18.41       18.39      1.43 o 
  15   1   5       38.22       39.10      1.98 o 
  16   1   5      164.12      160.77      4.39 o 
  17   1   5        1.72        3.85      1.95 o 
  18   1   5       12.89       14.38      3.12 o 
   1   2   5      740.64      743.76      4.00 o 
   2   2   5      224.44      207.56      1.59 o 
   3   2   5       13.28       11.88      0.46 o 
   4   2   5        3.10        4.63      0.39 o 
   5   2   5       22.30       24.47      0.71 o 
   6   2   5       20.22       24.13      0.81 o 
   7   2   5       17.27       18.14      0.86 o 
   8   2   5       92.19       88.09      1.53 o 
   9   2   5       33.53       36.62      1.22 o 
  10   2   5      137.58      134.34      2.23 o 
  11   2   5        1.85        1.12      0.66 o 
  12   2   5       82.11       79.53      2.42 o 
  13   2   5       48.41       49.70      2.45 o 
  14   2   5       67.96       67.25      2.51 o 
  15   2   5       44.82       45.02      2.35 o 
  16   2   5       27.06       29.30      2.38 o 
  17   2   5       14.19       16.49      2.23 o 
  18   2   5        0.01       -1.10      2.09 o 
   0   3   5       48.32       46.56      1.31 o 
   1   3   5       36.60       35.10      0.70 o 
   2   3   5      303.73      311.83      2.09 o 
   3   3   5       33.12       31.21      0.67 o 
   4   3   5       20.32       19.36      0.59 o 
   5   3   5      147.17      146.99      1.51 o 
   6   3   5      134.94      138.93      1.61 o 
   7   3   5      887.44      861.82      6.02 o 
   8   3   5       35.45       33.29      1.14 o 
   9   3   5       17.96       20.98      1.05 o 
  10   3   5       23.30       21.56      1.18 o 
  11   3   5        0.00        1.12      0.76 o 
  12   3   5       29.38       27.51      1.56 o 
  13   3   5        4.44        5.60      1.17 o 
  14   3   5        5.77        3.13      1.21 o 
  15   3   5        6.66        6.79      1.42 o 
  16   3   5        0.87       -0.78      1.39 o 
  17   3   5        3.28        3.40      1.92 o 
  18   3   5       26.72       30.23      2.97 o 
   1   4   5      171.03      199.11      1.59 o 
   2   4   5       44.77       42.90      0.91 o 
   3   4   5      220.14      200.33      1.65 o 
   4   4   5      509.18      505.14      3.25 o 
   5   4   5      189.68      166.80      1.77 o 
   6   4   5       76.65       68.74      1.24 o 
   7   4   5       60.06       64.63      1.41 o 
   8   4   5      101.03       99.41      1.77 o 
   9   4   5       73.42       75.23      1.93 o 
  10   4   5       19.41       19.63      1.16 o 
  11   4   5        7.63        5.99      0.98 o 
  12   4   5       17.57       18.71      1.47 o 
  13   4   5       81.81       74.44      2.61 o 
  14   4   5        2.44        3.45      1.12 o 
  15   4   5       18.19       21.15      1.78 o 
  16   4   5       40.32       42.06      2.95 o 
  17   4   5        0.22       -0.24      1.74 o 
  18   4   5        0.49        1.28      1.90 o 
   0   5   5     1141.89     1059.92      8.13 o 
   1   5   5      116.69      112.19      1.56 o 
   2   5   5      803.46      786.51      4.62 o 
   3   5   5       58.39       40.22      0.92 o 
   4   5   5     1314.66     1216.30      6.72 o 
   5   5   5      128.09      125.59      1.51 o 
   6   5   5      418.09      397.00      3.35 o 
   7   5   5      175.47      184.79      2.64 o 
   8   5   5      202.22      189.65      2.62 o 
   9   5   5        3.84        4.32      0.77 o 
  10   5   5       39.26       39.15      1.62 o 
  11   5   5       74.45       74.02      2.38 o 
  12   5   5       19.21       21.92      1.54 o 
  13   5   5        0.59       -0.35      0.96 o 
  14   5   5        3.23        4.07      1.15 o 
  15   5   5       33.44       33.69      2.22 o 
  16   5   5        5.50        5.51      2.30 o 
  17   5   5        1.74        1.63      1.88 o 
  18   5   5       16.44       15.63      2.45 o 
   1   6   5      508.09      498.51      3.21 o 
   2   6   5      284.55      274.90      2.30 o 
   3   6   5        7.47        7.28      0.50 o 
   4   6   5      608.38      582.23      4.01 o 
   5   6   5       89.60       80.97      1.56 o 
   6   6   5      165.52      156.78      1.89 o 
   7   6   5       34.32       35.08      1.20 o 
   8   6   5      200.81      196.69      2.80 o 
   9   6   5       99.59       92.43      2.15 o 
  10   6   5        6.72        7.06      0.96 o 
  11   6   5       73.00       68.17      2.33 o 
  12   6   5       61.84       63.72      2.27 o 
  13   6   5       35.43       34.85      1.91 o 
  14   6   5      134.81      128.02      4.08 o 
  15   6   5        7.31        9.81      1.56 o 
  16   6   5       58.40       59.57      3.70 o 
  17   6   5        0.06        1.52      1.72 o 
  18   6   5       70.13       68.27      6.29 o 
   0   7   5      511.02      531.30      5.41 o 
   1   7   5      259.48      234.18      2.10 o 
   2   7   5      284.24      268.05      2.33 o 
   3   7   5      275.82      257.15      2.56 o 
   4   7   5      220.92      207.05      2.21 o 
   5   7   5       96.23       97.84      1.58 o 
   6   7   5      286.59      273.67      2.86 o 
   7   7   5       39.78       40.88      1.26 o 
   8   7   5        1.91        2.93      0.64 o 
   9   7   5        0.42       -0.11      0.65 o 
  10   7   5        2.93        2.37      0.86 o 
  11   7   5       82.87       77.17      2.34 o 
  12   7   5       17.08       17.82      1.39 o 
  13   7   5       12.33       12.49      1.40 o 
  14   7   5        5.59        6.23      1.36 o 
  15   7   5       15.62       16.87      1.74 o 
  16   7   5        1.32        1.38      1.74 o 
  17   7   5        6.41        5.74      2.11 o 
   1   8   5       25.20       26.71      0.94 o 
   2   8   5     1012.23      918.26      6.11 o 
   3   8   5      166.12      172.71      1.99 o 
   4   8   5       79.76       86.09      1.53 o 
   5   8   5      158.70      152.11      2.05 o 
   6   8   5       57.49       46.28      1.22 o 
   7   8   5       23.28       24.14      1.02 o 
   8   8   5       10.34       11.36      1.03 o 
   9   8   5       62.83       64.24      1.92 o 
  10   8   5        7.32        7.61      1.03 o 
  11   8   5       14.00       14.28      1.24 o 
  12   8   5       13.04       12.03      1.29 o 
  13   8   5       39.67       39.26      2.02 o 
  14   8   5        0.02       -0.19      1.02 o 
  15   8   5        2.77        1.95      1.53 o 
  16   8   5        8.03        7.23      1.98 o 
  17   8   5        0.39       -0.08      1.81 o 
   0   9   5      386.51      372.46      4.53 o 
   1   9   5      125.58      149.63      2.94 o 
   2   9   5        0.75        1.02      0.44 o 
   3   9   5      152.44      150.38      1.84 o 
   4   9   5        0.79        2.33      0.60 o 
   5   9   5      124.46      116.58      1.78 o 
   6   9   5       31.71       31.34      1.08 o 
   7   9   5       61.62       64.98      1.53 o 
   8   9   5      191.11      182.35      2.59 o 
   9   9   5        5.38        3.99      0.86 o 
  10   9   5       42.83       40.20      1.94 o 
  11   9   5       40.95       38.14      2.00 o 
  12   9   5        3.53        3.20      1.03 o 
  13   9   5       29.31       27.49      1.84 o 
  14   9   5        6.78        5.12      1.26 o 
  15   9   5        5.75        4.81      1.52 o 
  16   9   5        0.15       -0.83      1.69 o 
  17   9   5       18.39       17.08      3.06 o 
   1  10   5       23.53       26.62      1.04 o 
   2  10   5      413.79      405.47      3.54 o 
   3  10   5       44.73       46.10      1.16 o 
   4  10   5      149.61      146.84      1.92 o 
   5  10   5      146.30      134.43      1.91 o 
   6  10   5       13.14       11.65      0.98 o 
   7  10   5        5.49        5.86      0.71 o 
   8  10   5        1.94        2.27      0.64 o 
   9  10   5       95.83       97.44      2.19 o 
  10  10   5        7.10        7.95      1.12 o 
  11  10   5       77.83       79.71      2.66 o 
  12  10   5        4.42        6.29      1.16 o 
  13  10   5        9.45        9.01      1.32 o 
  14  10   5       15.31       17.21      1.86 o 
  15  10   5        1.63        3.47      1.74 o 
  16  10   5        0.44       -2.67      2.67 o 
   0  11   5      324.79      320.74      4.38 o 
   1  11   5      197.79      195.49      2.72 o 
   2  11   5       37.57       34.39      1.09 o 
   3  11   5      112.18      109.68      1.74 o 
   4  11   5       26.98       26.36      0.96 o 
   5  11   5        1.44        0.74      0.60 o 
   6  11   5      124.22      114.16      1.79 o 
   7  11   5       59.72       58.13      1.55 o 
   8  11   5        4.24        3.65      0.69 o 
   9  11   5       14.75       15.79      1.05 o 
  10  11   5       81.74       80.84      2.41 o 
  11  11   5       17.25       17.40      1.43 o 
  12  11   5       41.24       42.56      2.07 o 
  13  11   5        4.98        5.48      1.28 o 
  14  11   5       22.53       20.99      2.03 o 
  15  11   5        5.50        3.48      1.84 o 
  16  11   5       23.02       22.68      2.55 o 
   1  12   5        6.02        4.98      0.65 o 
   2  12   5      170.99      166.73      2.40 o 
   3  12   5      160.25      168.20      2.12 o 
   4  12   5       25.09       26.27      0.95 o 
   5  12   5       40.45       37.86      1.35 o 
   6  12   5      133.13      122.78      2.07 o 
   7  12   5       11.18       11.29      0.78 o 
   8  12   5       12.21       12.92      0.95 o 
   9  12   5        9.68       10.48      1.01 o 
  10  12   5        0.05        0.75      1.06 o 
  11  12   5       42.15       46.51      3.29 o 
  12  12   5        4.60        4.31      1.36 o 
  13  12   5       47.80       49.74      3.03 o 
  14  12   5        7.98        8.56      1.90 o 
  15  12   5        2.07        2.44      1.68 o 
  16  12   5        1.51        2.01      3.77 o 
   0  13   5        7.13        8.02      1.01 o 
   1  13   5       25.21       27.37      1.21 o 
   2  13   5       25.70       28.82      1.09 o 
   3  13   5       12.59       16.08      0.83 o 
   4  13   5       33.17       34.31      1.63 o 
   5  13   5       25.02       22.36      1.64 o 
   6  13   5        1.41        1.51      1.02 o 
   7  13   5       61.36       57.18      1.99 o 
   8  13   5       19.60       20.55      1.12 o 
   9  13   5        0.93        0.56      0.73 o 
  10  13   5       65.92       69.18      2.63 o 
  11  13   5        6.74        8.64      1.38 o 
  12  13   5        1.56       -0.05      1.27 o 
  13  13   5        2.99        3.49      1.54 o 
  14  13   5        0.00        1.23      1.57 o 
  15  13   5        3.33        5.46      3.77 o 
   1  14   5       69.11       66.57      1.94 o 
   2  14   5        7.81        9.15      1.09 o 
   3  14   5       21.86       24.27      1.00 o 
   4  14   5       61.11       61.42      1.68 o 
   5  14   5        7.65        5.84      1.17 o 
   6  14   5      103.95      102.67      6.20 o 
   7  14   5        0.61        0.02      1.11 o 
   8  14   5        0.58        0.79      0.77 o 
   9  14   5       24.01       22.05      1.23 o 
  10  14   5       57.68       55.22      2.33 o 
  11  14   5       10.84       10.91      1.46 o 
  12  14   5        0.53        2.24      1.42 o 
  13  14   5        2.04        1.62      1.53 o 
  14  14   5        4.49        0.17      2.28 o 
   0  15   5      154.43      142.81      3.81 o 
   1  15   5       12.26        9.05      0.94 o 
   2  15   5       96.43       95.26      2.14 o 
   3  15   5        3.70        3.33      0.71 o 
   4  15   5        8.92        5.46      0.73 o 
   5  15   5       13.96       15.61      1.55 o 
   6  15   5       38.38       34.82      2.22 o 
   7  15   5       63.75       66.10      3.00 o 
   8  15   5        1.31        1.25      1.23 o 
   9  15   5        4.40        3.96      0.77 o 
  10  15   5       13.42       13.13      1.18 o 
  11  15   5        0.14       -0.51      1.41 o 
  12  15   5        3.62        6.52      1.53 o 
  13  15   5        0.01        0.86      2.10 o 
   1  16   5       73.64       75.37      2.29 o 
   2  16   5        0.70        1.18      0.74 o 
   3  16   5       13.77       14.00      1.20 o 
   4  16   5       40.96       39.48      1.79 o 
   5  16   5        9.49       11.87      1.44 o 
   6  16   5        7.16        6.71      1.43 o 
   7  16   5        7.86        7.20      1.44 o 
   8  16   5        1.34        3.90      1.37 o 
   9  16   5        3.00        3.42      1.56 o 
  10  16   5        0.00       -0.41      0.85 o 
  11  16   5        0.65        2.85      1.33 o 
  12  16   5        0.13        0.76      1.33 o 
  13  16   5       19.23       29.36     15.02 o 
   0  17   5       87.17       92.55      5.55 o 
   1  17   5        0.39        0.27      0.87 o 
   2  17   5       53.18       59.90      2.38 o 
   3  17   5        0.20        1.84      0.89 o 
   4  17   5       54.86       52.53      2.39 o 
   5  17   5       29.53       30.82      2.18 o 
   6  17   5      129.87      131.65      4.19 o 
   7  17   5       28.59       31.34      2.27 o 
   8  17   5        8.24        8.22      1.96 o 
   9  17   5       12.63       15.32      2.46 o 
  10  17   5       63.83       72.44      9.50 o 
  11  17   5       11.35       11.89      2.89 o 
  12  17   5        2.70        1.61      2.54 o 
   1  18   5       85.77       93.40      2.53 o 
   2  18   5       59.48       62.56      2.64 o 
   3  18   5        5.41        6.52      1.35 o 
   4  18   5       15.58       15.52      1.34 o 
   5  18   5        7.42       12.48      1.64 o 
   6  18   5        4.39        4.93      1.71 o 
   7  18   5        3.45        5.86      1.82 o 
   8  18   5       81.41       86.91      6.70 o 
   9  18   5        0.00        0.80      2.68 o 
  10  18   5        1.98       -1.01      3.55 o 
  11  18   5        0.46       -0.61      5.61 o 
   0  19   5       29.12       28.24      3.02 o 
   1  19   5        1.08        3.23      1.13 o 
   2  19   5        0.07        0.36      1.10 o 
   3  19   5        6.52        7.57      1.39 o 
   4  19   5        5.96        7.47      2.13 o 
   5  19   5        7.47        5.07      2.09 o 
   6  19   5       10.67       11.43      5.91 o 
   7  19   5       72.18       72.89      6.53 o 
   8  19   5       49.74       61.82      5.86 o 
   9  19   5       25.39       34.77      7.62 o 
   1  20   5        7.57        7.88      1.56 o 
   2  20   5       21.98       21.70      2.32 o 
   3  20   5       16.91       17.18      2.36 o 
   4  20   5        0.09       -0.29      1.55 o 
   5  20   5        0.01       -2.76      2.76 o 
   6  20   5       16.51       23.53      3.87 o 
   7  20   5        9.93       10.36      3.17 o 
   8  20   5       42.89       43.67      5.01 o 
   0  21   5       38.26       42.70      3.88 o 
   1  21   5        3.34        5.34      1.52 o 
   2  21   5        0.06        0.06      1.27 o 
   3  21   5        2.96        2.70      1.52 o 
   4  21   5        1.76        0.57      1.52 o 
   5  21   5       12.69       12.31      3.16 o 
   6  21   5        4.01        5.77      2.83 o 
   7  21   5       23.07       23.65      5.08 o 
   1  22   5       23.09       24.36      2.56 o 
   2  22   5        5.72       10.36      2.00 o 
   3  22   5        1.13        0.72      1.41 o 
   0   0   6      247.27      268.30      4.45 o 
   1   0   6       50.16       49.56      1.48 o 
   2   0   6      164.96      168.78      2.40 o 
   3   0   6      865.34      826.09      6.64 o 
   4   0   6       46.89       40.80      1.36 o 
   5   0   6      289.62      272.35      3.57 o 
   6   0   6      236.00      248.15      4.16 o 
   7   0   6       88.09       99.76      2.40 o 
   8   0   6       60.00       65.58      3.15 o 
   9   0   6      407.81      407.34      6.12 o 
  10   0   6        1.73        3.04      1.07 o 
  11   0   6       16.56       18.69      2.03 o 
  12   0   6      113.05      111.35      3.62 o 
  13   0   6       35.94       34.59      2.55 o 
  14   0   6        0.05        0.48      1.40 o 
  15   0   6        2.43        4.70      2.39 o 
  16   0   6       49.13       51.47      6.26 o 
  17   0   6       63.43       73.47     13.53 o 
   1   1   6        7.42        6.52      0.53 o 
   2   1   6      854.63      829.26      5.04 o 
   3   1   6       49.88       54.88      1.02 o 
   4   1   6       18.64       16.48      0.68 o 
   5   1   6      127.63      128.41      2.22 o 
   6   1   6      658.65      644.22      4.64 o 
   7   1   6       46.01       40.70      1.25 o 
   8   1   6        0.16        0.02      0.60 o 
   9   1   6        0.06        0.44      0.68 o 
  10   1   6        3.98        3.68      0.81 o 
  11   1   6       93.14       95.47      2.29 o 
  12   1   6        2.33        2.58      0.91 o 
  13   1   6       21.56       22.83      1.71 o 
  14   1   6       91.55       83.21      2.98 o 
  15   1   6        4.15        3.53      1.71 o 
  16   1   6        0.04        0.35      1.92 o 
  17   1   6       13.98       20.26      3.45 o 
   0   2   6     1641.38     1610.34     13.64 o 
   1   2   6      153.13      139.57      1.53 o 
   2   2   6       68.69       60.44      1.09 o 
   3   2   6      197.79      207.78      1.94 o 
   4   2   6      553.95      549.79      3.76 o 
   5   2   6      712.13      677.51      4.90 o 
   6   2   6      111.50      110.12      3.05 o 
   7   2   6       16.43       17.33      0.92 o 
   8   2   6       22.85       23.22      1.11 o 
   9   2   6       42.34       41.85      1.50 o 
  10   2   6        3.47        3.00      0.85 o 
  11   2   6        0.86        1.25      0.87 o 
  12   2   6        0.25        1.82      0.97 o 
  13   2   6        7.71        9.41      1.25 o 
  14   2   6        0.00        0.06      1.21 o 
  15   2   6        0.46        1.21      1.52 o 
  16   2   6        6.54        4.24      1.82 o 
  17   2   6       67.16       69.89      5.11 o 
   1   3   6      289.39      276.86      2.41 o 
   2   3   6       11.76        7.72      0.57 o 
   3   3   6      182.54      179.62      1.89 o 
   4   3   6        1.43        2.05      0.49 o 
   5   3   6       29.33       32.44      1.03 o 
   6   3   6        0.07        0.61      0.56 o 
   7   3   6       30.25       28.49      1.19 o 
   8   3   6       17.79       17.50      1.10 o 
   9   3   6       69.98       63.17      2.00 o 
  10   3   6        8.76        6.26      0.96 o 
  11   3   6       69.19       70.97      2.35 o 
  12   3   6       37.84       41.22      2.03 o 
  13   3   6       11.07       10.15      1.36 o 
  14   3   6       29.48       24.55      2.11 o 
  15   3   6        3.53        3.63      1.68 o 
  16   3   6        3.39        4.93      1.88 o 
  17   3   6       23.93       29.35      2.91 o 
   0   4   6      340.42      341.13      3.86 o 
   1   4   6       33.24       32.34      0.89 o 
   2   4   6       28.36       26.88      0.83 o 
   3   4   6       82.50       81.91      1.38 o 
   4   4   6       14.37       13.73      0.74 o 
   5   4   6       27.48       26.27      1.18 o 
   6   4   6       41.09       45.05      1.41 o 
   7   4   6       28.25       26.34      1.17 o 
   8   4   6        9.77        7.66      0.91 o 
   9   4   6       76.48       73.09      2.38 o 
  10   4   6       52.06       54.23      2.02 o 
  11   4   6       10.64       10.40      1.36 o 
  12   4   6       18.79       19.05      1.85 o 
  13   4   6       44.97       47.95      2.28 o 
  14   4   6       33.64       37.42      2.23 o 
  15   4   6       13.98       11.52      1.91 o 
  16   4   6        5.17        5.34      1.86 o 
  17   4   6       48.61       47.50      4.56 o 
   1   5   6     1318.45     1245.92      7.42 o 
   2   5   6        7.58        6.71      0.59 o 
   3   5   6       19.17       22.32      0.96 o 
   4   5   6       52.50       53.54      1.40 o 
   5   5   6       23.93       19.93      1.02 o 
   6   5   6        8.37       11.88      0.86 o 
   7   5   6        4.05        4.43      0.71 o 
   8   5   6        2.40        1.99      0.70 o 
   9   5   6       50.50       47.30      2.18 o 
  10   5   6       52.14       55.61      2.17 o 
  11   5   6      172.52      171.10      4.36 o 
  12   5   6       28.61       25.83      1.73 o 
  13   5   6       43.14       43.84      2.16 o 
  14   5   6       29.78       32.31      1.98 o 
  15   5   6        1.72        0.42      1.48 o 
  16   5   6        2.29        5.22      2.04 o 
  17   5   6        6.42        8.88      3.89 o 
   0   6   6        0.69        0.98      0.63 o 
   1   6   6      232.12      223.29      2.39 o 
   2   6   6        0.00       -0.47      0.47 o 
   3   6   6        6.82       10.06      0.83 o 
   4   6   6       82.01       68.37      1.60 o 
   5   6   6      153.55      156.55      2.37 o 
   6   6   6       12.05       13.08      0.96 o 
   7   6   6       34.47       30.19      1.39 o 
   8   6   6       34.28       28.89      1.44 o 
   9   6   6       50.59       46.97      1.89 o 
  10   6   6       15.65       14.33      1.28 o 
  11   6   6       79.31       73.81      2.77 o 
  12   6   6       22.98       24.49      1.70 o 
  13   6   6        5.24        5.14      1.24 o 
  14   6   6        7.84        6.58      1.34 o 
  15   6   6        8.46        8.32      2.12 o 
  16   6   6       11.57       14.15      2.40 o 
  17   6   6        5.63        6.95      3.19 o 
   1   7   6      304.31      296.43      3.17 o 
   2   7   6       64.06       56.67      1.38 o 
   3   7   6       18.39       16.51      0.87 o 
   4   7   6       29.81       27.08      1.04 o 
   5   7   6        6.90        6.45      0.90 o 
   6   7   6        7.02       12.74      1.52 o 
   7   7   6        0.08        1.56      0.72 o 
   8   7   6        8.66        7.79      1.00 o 
   9   7   6       21.22       21.19      1.43 o 
  10   7   6       27.94       26.94      1.62 o 
  11   7   6       67.86       69.32      2.51 o 
  12   7   6        4.46        2.52      1.09 o 
  13   7   6       19.65       20.94      1.66 o 
  14   7   6       13.28        8.19      2.16 o 
  15   7   6        3.61        2.76      1.81 o 
  16   7   6        3.44        4.71      1.93 o 
   0   8   6       85.40       79.16      2.47 o 
   1   8   6      107.04       97.07      1.77 o 
   2   8   6       25.40       28.00      1.11 o 
   3   8   6        4.10        7.19      0.68 o 
   4   8   6       54.05       52.32      1.56 o 
   5   8   6      260.05      249.58      3.01 o 
   6   8   6       60.44       57.82      1.60 o 
   7   8   6      217.34      215.44      3.94 o 
   8   8   6        0.35        0.63      0.76 o 
   9   8   6      148.07      149.24      3.03 o 
  10   8   6        9.49       11.72      1.26 o 
  11   8   6       40.45       36.68      1.90 o 
  12   8   6       43.16       37.20      2.05 o 
  13   8   6       20.72       23.93      1.88 o 
  14   8   6        7.27        6.80      1.84 o 
  15   8   6        0.33       -0.42      1.75 o 
  16   8   6       48.17       43.28      3.61 o 
   1   9   6        2.91        2.38      0.61 o 
   2   9   6       31.76       30.64      1.13 o 
   3   9   6        0.38        0.57      0.56 o 
   4   9   6       76.13       81.16      1.67 o 
   5   9   6       49.69       46.38      1.43 o 
   6   9   6       19.39       24.41      2.59 o 
   7   9   6        9.81        8.85      0.98 o 
   8   9   6       52.26       50.70      1.85 o 
   9   9   6        0.68        0.65      0.82 o 
  10   9   6        0.25        0.84      0.88 o 
  11   9   6        0.56        0.30      0.99 o 
  12   9   6       65.12       69.00      2.63 o 
  13   9   6        0.45        2.29      1.20 o 
  14   9   6        4.90        6.43      2.00 o 
  15   9   6       14.96       12.17      2.37 o 
   0  10   6       57.04       62.51      2.56 o 
   1  10   6       53.64       63.76      1.62 o 
   2  10   6       89.31       89.98      1.75 o 
   3  10   6       82.76       81.26      2.06 o 
   4  10   6       31.93       32.52      1.28 o 
   5  10   6      448.39      441.95      4.49 o 
   6  10   6      220.47      225.19      2.97 o 
   7  10   6      117.95      116.85      2.67 o 
   8  10   6        4.18        3.75      0.87 o 
   9  10   6       73.60       77.71      2.27 o 
  10  10   6       84.36       91.61      2.74 o 
  11  10   6        4.88        5.79      1.17 o 
  12  10   6        0.04        0.35      1.07 o 
  13  10   6       27.00       29.15      2.17 o 
  14  10   6       40.77       35.96      2.95 o 
  15  10   6       14.06       17.55      2.58 o 
   1  11   6       57.50       60.75      1.66 o 
   2  11   6        2.68        3.31      0.67 o 
   3  11   6        0.03       -0.56      0.58 o 
   4  11   6      120.05      126.28      2.20 o 
   5  11   6        7.39        8.35      1.12 o 
   6  11   6       34.87       30.45      1.23 o 
   7  11   6        0.00        1.11      0.67 o 
   8  11   6      113.11      117.14      2.60 o 
   9  11   6       50.77       44.80      1.86 o 
  10  11   6        3.09        2.90      1.05 o 
  11  11   6        0.11        1.09      1.03 o 
  12  11   6       65.51       69.20      2.92 o 
  13  11   6       41.92       39.19      2.94 o 
  14  11   6        0.03        0.11      1.63 o 
  15  11   6        6.66        6.31      4.55 o 
   0  12   6       66.13       64.70      2.50 o 
   1  12   6       17.19       16.82      1.09 o 
   2  12   6       15.49       14.82      1.05 o 
   3  12   6      127.99      121.69      2.11 o 
   4  12   6        3.18        1.93      0.66 o 
   5  12   6        7.95        8.22      0.87 o 
   6  12   6       72.27       70.71      2.27 o 
   7  12   6        9.01        9.88      1.00 o 
   8  12   6       22.84       21.92      1.59 o 
   9  12   6      108.51      115.33      3.12 o 
  10  12   6       29.88       28.82      2.02 o 
  11  12   6        1.00        1.98      1.29 o 
  12  12   6       17.25       20.01      2.27 o 
  13  12   6        1.62        3.57      1.63 o 
  14  12   6        2.06        1.46      1.64 o 
   1  13   6      188.05      179.95      2.86 o 
   2  13   6       55.41       54.83      1.84 o 
   3  13   6       12.32       15.11      1.05 o 
   4  13   6       47.55       48.46      2.08 o 
   5  13   6        0.50        0.64      0.73 o 
   6  13   6        4.75        4.01      0.85 o 
   7  13   6       15.66       17.35      1.17 o 
   8  13   6      123.14      125.49      4.42 o 
   9  13   6        5.51        7.67      1.22 o 
  10  13   6        3.29        2.99      1.22 o 
  11  13   6       10.69        9.99      1.81 o 
  12  13   6       70.22       74.53      3.47 o 
  13  13   6       18.31       12.67      2.08 o 
  14  13   6        5.91        5.55      9.50 o 
   0  14   6      282.58      271.44      5.57 o 
   1  14   6       51.80       55.83      1.84 o 
   2  14   6        0.48       -0.41      0.70 o 
   3  14   6        2.71        3.21      0.70 o 
   4  14   6       64.88       61.89      1.88 o 
   5  14   6       22.11       20.70      1.23 o 
   6  14   6       26.23       27.09      1.39 o 
   7  14   6        0.08        1.29      0.78 o 
   8  14   6        1.64        2.21      0.86 o 
   9  14   6        2.03        2.49      1.04 o 
  10  14   6       24.83       26.90      2.14 o 
  11  14   6        4.32        4.53      1.55 o 
  12  14   6        4.53        6.26      1.62 o 
  13  14   6       25.42       22.42      2.34 o 
   1  15   6       71.20       73.07      2.08 o 
   2  15   6        3.39        3.62      0.84 o 
   3  15   6       70.35       71.17      2.93 o 
   4  15   6       16.58       13.40      1.11 o 
   5  15   6       18.76       15.06      1.10 o 
   6  15   6        4.30        5.12      0.85 o 
   7  15   6       28.42       25.62      2.30 o 
   8  15   6        6.91        7.43      1.01 o 
   9  15   6       40.68       37.20      2.35 o 
  10  15   6        9.09        9.06      1.70 o 
  11  15   6       37.99       44.41      3.83 o 
  12  15   6        2.85        4.43      1.53 o 
   0  16   6        0.01        1.52      1.20 o 
   1  16   6        0.72        0.39      0.81 o 
   2  16   6        2.95        2.36      0.92 o 
   3  16   6        3.15        3.04      0.98 o 
   4  16   6        7.70        9.45      1.00 o 
   5  16   6        0.11        0.19      0.72 o 
   6  16   6        3.64        5.34      1.07 o 
   7  16   6        0.06       -0.41      1.44 o 
   8  16   6        8.52        9.16      2.37 o 
   9  16   6       19.47       23.82      3.74 o 
  10  16   6        3.24        1.93      1.30 o 
  11  16   6        1.70        5.79      2.07 o 
   1  17   6       28.67       28.42      1.55 o 
   2  17   6       52.39       57.96      2.18 o 
   3  17   6        1.56        0.82      0.98 o 
   4  17   6       11.84       10.81      1.92 o 
   5  17   6       22.28       25.03      1.34 o 
   6  17   6       52.13       55.45      3.21 o 
   7  17   6       17.53       22.51      2.57 o 
   8  17   6       33.11       37.37      4.11 o 
   9  17   6       19.35       21.95      3.58 o 
  10  17   6       13.93       18.68      3.42 o 
   0  18   6        0.18       -1.28      1.28 o 
   1  18   6        4.13        5.00      1.07 o 
   2  18   6        1.94        3.36      1.08 o 
   3  18   6       31.96       29.44      2.10 o 
   4  18   6        1.16        1.58      1.16 o 
   5  18   6       85.80       85.63      3.38 o 
   6  18   6       23.43       31.05      3.46 o 
   7  18   6        0.83        1.41      1.98 o 
   8  18   6        1.09       -2.12      2.12 o 
   9  18   6        0.18        2.25      4.64 o 
   1  19   6        7.41       10.82      1.49 o 
   2  19   6       15.92       13.46      1.70 o 
   3  19   6        0.41        0.95      1.27 o 
   4  19   6        4.76        3.56      2.06 o 
   5  19   6       25.39       32.99      6.91 o 
   6  19   6        0.92       -0.21      2.04 o 
   7  19   6        2.49        0.39      2.13 o 
   8  19   6       34.93       34.16      6.22 o 
   0  20   6       23.04       26.45      5.57 o 
   1  20   6        2.39        2.34      1.52 o 
   2  20   6        1.26        1.97      1.41 o 
   3  20   6       53.31       58.63      3.08 o 
   4  20   6       28.00       31.71      2.34 o 
   5  20   6       51.18       57.67     10.25 o 
   6  20   6       17.52       17.60      4.47 o 
   1  21   6        2.34        2.86      1.44 o 
   2  21   6        7.93        1.65      1.98 o 
   3  21   6        3.19        4.03      4.12 o 
   1   0   7      127.08      123.64      2.99 o 
   2   0   7      511.53      497.29      6.70 o 
   3   0   7      159.84      156.59      3.29 o 
   4   0   7      185.69      189.67      3.78 o 
   5   0   7      100.29      110.25      4.00 o 
   6   0   7       16.06       16.55      1.69 o 
   7   0   7        3.19        3.07      1.18 o 
   8   0   7        0.11        0.63      1.09 o 
   9   0   7      349.20      322.73      6.53 o 
  10   0   7        1.20        0.67      1.22 o 
  11   0   7      156.01      158.58      7.18 o 
  12   0   7        0.92        3.97      1.50 o 
  13   0   7       17.46       16.09      2.56 o 
  14   0   7        6.89        5.96      4.25 o 
  15   0   7       13.42       16.01      4.49 o 
  16   0   7       10.07       10.60      4.40 o 
   0   1   7      460.93      450.01      8.23 o 
   1   1   7      394.56      379.91      3.71 o 
   2   1   7       19.80       19.78      0.96 o 
   3   1   7       63.56       61.03      1.54 o 
   4   1   7       47.95       43.64      1.46 o 
   5   1   7      365.48      363.32      3.96 o 
   6   1   7        0.13        0.64      0.72 o 
   7   1   7       23.68       24.18      1.31 o 
   8   1   7       87.95       85.34      2.27 o 
   9   1   7        0.03       -0.05      0.80 o 
  10   1   7       49.43       49.61      1.84 o 
  11   1   7       20.87       23.38      1.76 o 
  12   1   7        7.51        6.87      1.24 o 
  13   1   7        2.80        1.73      1.19 o 
  14   1   7       15.32       11.00      2.48 o 
  15   1   7        1.76        1.32      2.02 o 
  16   1   7        2.48        3.05      2.68 o 
   1   2   7      561.06      542.27      4.70 o 
   2   2   7       52.77       50.05      1.43 o 
   3   2   7       32.48       30.12      1.13 o 
   4   2   7      122.60      118.67      2.05 o 
   5   2   7       17.72       18.11      1.04 o 
   6   2   7       23.20       25.68      1.20 o 
   7   2   7      174.90      166.82      2.76 o 
   8   2   7       29.04       32.20      1.63 o 
   9   2   7       48.40       45.97      2.02 o 
  10   2   7        0.28        1.55      0.98 o 
  11   2   7      181.81      174.60      3.54 o 
  12   2   7       34.75       36.14      2.11 o 
  13   2   7        1.67        2.20      1.34 o 
  14   2   7        0.64        1.41      1.58 o 
  15   2   7       10.58       10.73      2.38 o 
  16   2   7       12.99        9.88      2.74 o 
   0   3   7        8.33        8.16      0.99 o 
   1   3   7        9.22       10.54      0.76 o 
   2   3   7       88.47       82.88      1.71 o 
   3   3   7      269.63      265.67      3.00 o 
   4   3   7        7.59        6.81      0.75 o 
   5   3   7      151.77      147.28      2.25 o 
   6   3   7        0.49        2.18      0.74 o 
   7   3   7        1.52        2.02      0.81 o 
   8   3   7       20.48       18.32      1.24 o 
   9   3   7       31.95       33.28      1.72 o 
  10   3   7      183.12      183.82      3.57 o 
  11   3   7       54.16       47.83      2.33 o 
  12   3   7       14.12       14.00      1.81 o 
  13   3   7        0.01        0.39      1.16 o 
  14   3   7       13.49       14.09      2.11 o 
  15   3   7       26.06       29.22      2.58 o 
  16   3   7        1.58        2.07      2.07 o 
   1   4   7       54.81       51.21      1.50 o 
   2   4   7       33.65       29.79      1.15 o 
   3   4   7       44.72       47.86      1.37 o 
   4   4   7        0.30        0.30      0.63 o 
   5   4   7       64.57       67.38      1.98 o 
   6   4   7        0.18       -0.35      0.65 o 
   7   4   7        1.43        0.59      0.78 o 
   8   4   7        8.43        8.72      1.14 o 
   9   4   7       59.29       56.25      2.17 o 
  10   4   7       35.86       35.91      2.28 o 
  11   4   7        3.91        4.32      1.17 o 
  12   4   7       11.11       11.58      1.53 o 
  13   4   7       26.04       26.39      1.99 o 
  14   4   7        1.53       -0.12      1.63 o 
  15   4   7       19.23       20.17      2.37 o 
  16   4   7        4.00        5.41      2.27 o 
   0   5   7      149.55      137.37      3.05 o 
   1   5   7        2.89        4.20      0.69 o 
   2   5   7      127.99      118.14      2.20 o 
   3   5   7      140.17      139.06      2.40 o 
   4   5   7        3.84        3.43      0.76 o 
   5   5   7      257.89      250.98      3.41 o 
   6   5   7        1.20        2.05      0.80 o 
   7   5   7      109.09      109.41      2.44 o 
   8   5   7        0.17        0.13      0.86 o 
   9   5   7       14.00       14.56      1.46 o 
  10   5   7      260.79      256.84      4.54 o 
  11   5   7        3.66        2.29      1.11 o 
  12   5   7        0.05        0.37      1.07 o 
  13   5   7        2.71        0.83      1.49 o 
  14   5   7        7.93       11.18      2.04 o 
  15   5   7        0.46       -0.68      1.66 o 
  16   5   7       26.00       29.66      6.19 o 
   1   6   7        0.18        0.86      0.61 o 
   2   6   7      400.84      369.15      4.16 o 
   3   6   7       70.31       67.75      2.07 o 
   4   6   7        2.75        3.40      0.78 o 
   5   6   7        7.76        6.95      0.89 o 
   6   6   7       79.63       77.88      2.67 o 
   7   6   7        5.01        5.87      0.94 o 
   8   6   7       22.81       25.44      1.60 o 
   9   6   7        7.47        8.11      1.28 o 
  10   6   7        7.78        8.84      1.33 o 
  11   6   7       20.67       21.55      1.71 o 
  12   6   7       18.82       20.58      1.79 o 
  13   6   7        1.98        3.43      1.51 o 
  14   6   7        7.97       10.56      2.18 o 
  15   6   7        6.67        4.05      1.86 o 
   0   7   7      130.21      121.98      3.34 o 
   1   7   7        0.00       -0.11      0.83 o 
   2   7   7       80.14       83.42      2.31 o 
   3   7   7        7.11        5.46      0.84 o 
   4   7   7       43.67       43.85      1.59 o 
   5   7   7       40.88       44.50      1.69 o 
   6   7   7       13.45       13.10      1.10 o 
   7   7   7      123.36      123.49      2.67 o 
   8   7   7       11.29       11.75      1.28 o 
   9   7   7       50.88       49.33      2.16 o 
  10   7   7       24.84       26.53      1.80 o 
  11   7   7        6.82        5.82      1.29 o 
  12   7   7        8.51        8.84      1.63 o 
  13   7   7        0.03       -0.55      1.63 o 
  14   7   7        3.14        3.16      2.02 o 
  15   7   7        0.15       -0.06      1.84 o 
   1   8   7       44.39       44.29      1.68 o 
   2   8   7        4.00        4.22      0.82 o 
   3   8   7      131.04      132.81      2.45 o 
   4   8   7       12.48       14.25      1.05 o 
   5   8   7        0.07        1.13      0.80 o 
   6   8   7       44.74       44.44      1.78 o 
   7   8   7        0.01       -0.05      0.84 o 
   8   8   7       14.68       13.15      1.26 o 
   9   8   7        4.06        6.11      1.20 o 
  10   8   7       21.98       21.79      1.63 o 
  11   8   7      110.11      113.78      3.31 o 
  12   8   7       12.86       14.83      1.61 o 
  13   8   7       29.26       30.57      3.06 o 
  14   8   7       42.02       40.91      3.48 o 
  15   8   7        1.89        5.43      3.33 o 
   0   9   7       47.70       43.25      2.37 o 
   1   9   7       17.46       17.51      1.17 o 
   2   9   7       18.06       21.41      1.26 o 
   3   9   7        0.06       -0.60      0.69 o 
   4   9   7      124.24      116.65      2.37 o 
   5   9   7       20.04       20.05      1.26 o 
   6   9   7       24.98       27.20      1.59 o 
   7   9   7        0.14        0.08      0.82 o 
   8   9   7      116.45      111.77      2.94 o 
   9   9   7       11.04       10.68      1.28 o 
  10   9   7        9.62       10.00      1.90 o 
  11   9   7       30.33       28.70      1.86 o 
  12   9   7        5.60        8.24      1.98 o 
  13   9   7        1.59        0.37      2.17 o 
  14   9   7        7.35        3.19      1.96 o 
   1  10   7      274.41      268.30      3.73 o 
   2  10   7        2.48        3.25      0.86 o 
   3  10   7        0.00       -0.31      0.78 o 
   4  10   7       14.71       14.74      1.20 o 
   5  10   7        0.14        1.22      0.77 o 
   6  10   7      158.89      160.46      2.94 o 
   7  10   7       31.86       35.87      1.87 o 
   8  10   7       44.75       46.50      1.92 o 
   9  10   7       93.66       94.12      2.73 o 
  10  10   7        0.51        1.97      1.05 o 
  11  10   7      120.19      122.54      3.53 o 
  12  10   7       16.06       19.98      2.35 o 
  13  10   7        2.83        1.85      1.91 o 
  14  10   7       19.12       16.20      3.94 o 
   0  11   7       37.00       32.69      2.75 o 
   1  11   7       46.20       47.94      1.92 o 
   2  11   7       28.32       33.40      1.59 o 
   3  11   7        0.03        1.20      0.78 o 
   4  11   7        0.04       -0.05      0.79 o 
   5  11   7      124.03      132.69      3.06 o 
   6  11   7       59.98       61.87      2.03 o 
   7  11   7        1.09        2.58      0.92 o 
   8  11   7       30.59       32.37      1.66 o 
   9  11   7       10.85       14.25      1.43 o 
  10  11   7       27.45       25.73      2.23 o 
  11  11   7       11.65        7.01      2.31 o 
  12  11   7        1.23        3.32      1.68 o 
  13  11   7       19.31       21.04      2.43 o 
   1  12   7       67.58       70.34      2.28 o 
   2  12   7        1.49        2.25      0.88 o 
   3  12   7        3.07        2.76      0.91 o 
   4  12   7       14.25       16.17      1.36 o 
   5  12   7        0.23        1.75      0.95 o 
   6  12   7       29.60       29.19      1.70 o 
   7  12   7        1.79        0.74      1.08 o 
   8  12   7       65.68       62.21      2.56 o 
   9  12   7       20.81       17.31      1.82 o 
  10  12   7        0.02        1.23      1.48 o 
  11  12   7        5.47        6.40      3.07 o 
  12  12   7       13.22       15.66      2.19 o 
  13  12   7        1.55        2.51      3.32 o 
   0  13   7        2.85        3.34      1.33 o 
   1  13   7       13.29       10.37      1.16 o 
   2  13   7       40.83       41.50      1.86 o 
   3  13   7       39.11       41.66      1.81 o 
   4  13   7        0.13        0.10      0.94 o 
   5  13   7      194.86      184.23      3.93 o 
   6  13   7        9.88       10.49      1.45 o 
   7  13   7        0.21       -0.62      1.39 o 
   8  13   7        8.95       11.65      1.62 o 
   9  13   7        1.80        0.84      1.45 o 
  10  13   7       19.89       21.45      2.14 o 
  11  13   7       41.92       38.83      2.73 o 
  12  13   7       10.42       16.81      2.58 o 
   1  14   7       56.71       61.25      2.20 o 
   2  14   7        5.23        8.18      1.10 o 
   3  14   7       57.99       62.93      2.18 o 
   4  14   7       15.67       16.02      1.61 o 
   5  14   7        2.13        3.94      1.18 o 
   6  14   7        1.35        1.33      1.10 o 
   7  14   7       91.02       87.99      3.33 o 
   8  14   7        0.01       -1.12      1.12 o 
   9  14   7        0.00        2.11      2.51 o 
  10  14   7        0.07        0.76      1.88 o 
  11  14   7       19.73       18.12      2.75 o 
   0  15   7        0.89       -1.15      1.15 o 
   1  15   7        3.43        5.43      1.04 o 
   2  15   7       37.48       39.43      2.10 o 
   3  15   7       29.31       27.16      1.76 o 
   4  15   7       12.27       14.42      1.55 o 
   5  15   7       31.02       32.19      2.07 o 
   6  15   7        1.06        0.63      1.12 o 
   7  15   7       22.48       25.44      2.15 o 
   8  15   7        3.63        4.00      1.41 o 
   9  15   7       28.36       29.74      3.25 o 
  10  15   7       48.79       55.68      3.34 o 
   1  16   7        5.39        5.76      1.33 o 
   2  16   7        0.89        0.45      0.98 o 
   3  16   7       30.83       32.92      2.00 o 
   4  16   7        2.22        2.19      1.28 o 
   5  16   7       12.38       13.83      2.27 o 
   6  16   7        0.29        2.06      1.33 o 
   7  16   7        1.07        0.74      1.66 o 
   8  16   7       28.70       28.87      2.20 o 
   9  16   7        2.14        4.89      2.62 o 
   0  17   7        4.01        4.97      1.73 o 
   1  17   7        8.67        6.37      1.48 o 
   2  17   7        0.25       -1.16      1.16 o 
   3  17   7        5.29        8.10      1.62 o 
   4  17   7        0.11       -1.19      1.22 o 
   5  17   7       21.82       21.67      2.05 o 
   6  17   7       25.30       24.16      2.03 o 
   7  17   7       40.11       45.79      3.66 o 
   8  17   7        0.34       -2.18      2.33 o 
   1  18   7       15.17       17.25      2.23 o 
   2  18   7       12.77       17.62      2.12 o 
   3  18   7       22.99       21.07      2.19 o 
   4  18   7       51.75       58.80      4.49 o 
   5  18   7        0.38        1.28      1.28 o 
   6  18   7        3.42       -0.26      1.97 o 
   7  18   7        5.30        3.80      4.03 o 
   0  19   7       24.70       23.27      2.98 o 
   1  19   7       11.50       10.14      1.96 o 
   2  19   7        4.48        5.36      2.33 o 
   3  19   7        2.68        4.81      1.57 o 
   4  19   7        2.59        3.48      1.61 o 
   0   0   8      802.71      815.87     30.78 o 
   1   0   8      150.97      143.67      3.85 o 
   2   0   8      245.24      234.77      4.78 o 
   3   0   8       12.08       12.89      1.51 o 
   4   0   8       62.29       60.06      2.80 o 
   5   0   8       55.95       49.40      2.61 o 
   6   0   8      148.70      142.19      3.90 o 
   7   0   8      194.56      189.30      4.52 o 
   8   0   8        0.10        0.62      1.19 o 
   9   0   8        5.70        4.00      1.40 o 
  10   0   8        8.73        8.54      1.57 o 
  11   0   8        0.15        0.58      1.54 o 
  12   0   8       18.21       12.71      2.94 o 
  13   0   8        6.29       14.21      4.17 o 
  14   0   8       80.90       88.85      8.67 o 
   1   1   8      149.95      151.28      2.58 o 
   2   1   8       13.77       15.77      1.14 o 
   3   1   8       50.42       51.68      1.77 o 
   4   1   8        1.17        1.46      0.83 o 
   5   1   8        9.80       12.37      1.12 o 
   6   1   8       15.85       19.42      1.28 o 
   7   1   8       11.01       13.13      1.18 o 
   8   1   8       18.91       17.52      1.29 o 
   9   1   8        3.17        2.85      1.04 o 
  10   1   8       46.90       46.32      2.07 o 
  11   1   8       14.57       16.72      1.55 o 
  12   1   8        2.59       -0.73      1.77 o 
  13   1   8       24.19       30.23      3.41 o 
  14   1   8        0.14        0.71      2.56 o 
   0   2   8      120.60      119.71      3.44 o 
   1   2   8        3.50        1.60      0.79 o 
   2   2   8       65.27       66.24      2.01 o 
   3   2   8       21.61       19.52      1.17 o 
   4   2   8        0.38        0.32      0.74 o 
   5   2   8       55.71       57.28      2.06 o 
   6   2   8       12.17       12.86      1.16 o 
   7   2   8      137.98      131.99      3.06 o 
   8   2   8        5.04        2.26      1.02 o 
   9   2   8       23.71       23.70      1.62 o 
  10   2   8        2.71        3.22      1.22 o 
  11   2   8       24.45       24.77      1.89 o 
  12   2   8        0.14        0.84      1.45 o 
  13   2   8        8.00        7.48      2.15 o 
  14   2   8        9.19        8.00      2.36 o 
   1   3   8       86.85       84.80      2.23 o 
   2   3   8       76.55       77.33      2.70 o 
   3   3   8        1.03        2.00      0.77 o 
   4   3   8       22.20       20.45      1.22 o 
   5   3   8        0.14       -0.55      0.81 o 
   6   3   8      129.14      132.04      3.15 o 
   7   3   8       19.67       18.94      1.57 o 
   8   3   8      137.46      129.05      3.28 o 
   9   3   8       10.99       11.96      1.47 o 
  10   3   8        0.11        1.42      1.24 o 
  11   3   8       11.39       11.26      1.85 o 
  12   3   8       52.65       51.98      2.93 o 
  13   3   8        0.89        1.15      1.64 o 
  14   3   8        0.26        0.48      1.99 o 
   0   4   8      119.61      108.16      3.31 o 
   1   4   8       17.67       16.92      1.16 o 
   2   4   8        0.01        0.06      0.73 o 
   3   4   8        4.14        2.02      0.86 o 
   4   4   8       69.99       65.00      2.28 o 
   5   4   8      122.71      125.55      2.90 o 
   6   4   8        5.87        4.07      1.12 o 
   7   4   8      111.52      112.84      3.12 o 
   8   4   8        0.39        1.52      1.09 o 
   9   4   8       14.50       15.19      1.65 o 
  10   4   8        0.02       -0.50      1.14 o 
  11   4   8       21.97       20.63      1.91 o 
  12   4   8        0.17        3.56      1.85 o 
  13   4   8        0.09        1.22      2.35 o 
  14   4   8        1.41        3.82      1.82 o 
   1   5   8       87.78       85.44      2.88 o 
   2   5   8       35.90       34.60      1.62 o 
   3   5   8      101.23       94.38      2.43 o 
   4   5   8      122.85      114.97      2.73 o 
   5   5   8        9.70       10.09      1.21 o 
   6   5   8       36.24       38.58      1.92 o 
   7   5   8      161.40      163.20      3.56 o 
   8   5   8       65.19       61.06      2.69 o 
   9   5   8       37.71       35.46      2.19 o 
  10   5   8       12.87       15.14      1.72 o 
  11   5   8       22.91       25.26      2.43 o 
  12   5   8       14.50       15.47      2.38 o 
  13   5   8        7.26        5.50      2.03 o 
  14   5   8        8.62        9.15      2.19 o 
   0   6   8        1.50       -0.25      1.23 o 
   1   6   8       26.61       27.24      1.44 o 
   2   6   8        0.02        0.49      0.82 o 
   3   6   8        0.15        0.58      0.82 o 
   4   6   8        2.72        4.51      0.95 o 
   5   6   8      425.30      401.65      5.54 o 
   6   6   8        8.59        9.20      1.22 o 
   7   6   8       22.25       22.10      1.87 o 
   8   6   8       45.39       42.79      2.32 o 
   9   6   8       86.75       83.07      3.15 o 
  10   6   8        4.40        3.93      1.34 o 
  11   6   8      115.60      113.35      4.59 o 
  12   6   8       28.27       27.53      3.36 o 
  13   6   8        0.63       -1.68      1.68 o 
  14   6   8        0.62        3.20      2.40 o 
   1   7   8       64.18       66.64      2.63 o 
   2   7   8      122.10      114.18      2.60 o 
   3   7   8       27.69       29.87      1.53 o 
   4   7   8       95.00       89.68      2.44 o 
   5   7   8       18.81       19.14      1.39 o 
   6   7   8        5.84        4.88      1.10 o 
   7   7   8       77.85       79.17      2.81 o 
   8   7   8        0.04        0.76      1.12 o 
   9   7   8       67.06       67.91      3.17 o 
  10   7   8        7.01        6.80      1.46 o 
  11   7   8       30.95       29.35      2.72 o 
  12   7   8        4.97        7.12      2.02 o 
  13   7   8        5.04        6.21      2.06 o 
   0   8   8        1.14       -0.33      1.46 o 
   1   8   8        7.17        6.23      1.08 o 
   2   8   8       36.66       36.43      1.83 o 
   3   8   8        0.62       -0.21      0.86 o 
   4   8   8       90.65       90.33      2.46 o 
   5   8   8       37.21       32.58      1.74 o 
   6   8   8        0.03        0.77      0.94 o 
   7   8   8       19.06       18.94      1.61 o 
   8   8   8       46.02       46.64      2.29 o 
   9   8   8       11.54        8.59      1.45 o 
  10   8   8       25.66       30.85      2.26 o 
  11   8   8       33.69       41.38      3.09 o 
  12   8   8        1.99        3.57      1.91 o 
  13   8   8        3.52        2.37      1.87 o 
   1   9   8       74.63       70.26      2.45 o 
   2   9   8        0.54        0.01      0.92 o 
   3   9   8        1.82        2.16      0.98 o 
   4   9   8       29.29       30.59      1.70 o 
   5   9   8        6.41        6.81      1.23 o 
   6   9   8        8.06        6.99      1.11 o 
   7   9   8        6.03        4.44      1.09 o 
   8   9   8       34.36       36.39      2.05 o 
   9   9   8       65.96       72.67      3.46 o 
  10   9   8        0.00        1.03      1.63 o 
  11   9   8       33.55       29.73      2.73 o 
  12   9   8       41.24       43.94      3.20 o 
   0  10   8       35.70       37.80      2.93 o 
   1  10   8        6.14        7.19      1.18 o 
   2  10   8       31.58       31.22      1.86 o 
   3  10   8        0.08       -0.88      0.88 o 
   4  10   8       31.77       32.19      1.81 o 
   5  10   8        9.65       11.49      1.30 o 
   6  10   8        9.23        8.95      1.39 o 
   7  10   8        4.74        5.11      1.08 o 
   8  10   8       18.99       18.81      1.64 o 
   9  10   8       18.97       17.84      1.67 o 
  10  10   8       90.93       94.70      3.85 o 
  11  10   8       32.48       37.18      3.14 o 
  12  10   8       29.39       33.19      3.06 o 
   1  11   8       18.76       20.85      1.67 o 
   2  11   8       31.61       32.69      1.89 o 
   3  11   8       66.14       67.73      2.70 o 
   4  11   8        6.89        7.79      1.28 o 
   5  11   8        0.43        1.54      1.06 o 
   6  11   8       48.54       50.09      2.39 o 
   7  11   8        8.71       11.03      1.51 o 
   8  11   8        0.51       -0.24      1.25 o 
   9  11   8        1.39        1.90      1.51 o 
  10  11   8       32.85       36.07      2.76 o 
  11  11   8       15.19       16.60      2.26 o 
   0  12   8        0.47       -0.96      1.38 o 
   1  12   8       90.87       97.73      3.81 o 
   2  12   8        1.05       -0.02      0.95 o 
   3  12   8        9.36       11.07      1.31 o 
   4  12   8       24.95       26.21      1.78 o 
   5  12   8       14.77       18.03      1.55 o 
   6  12   8       20.51       20.12      1.75 o 
   7  12   8       33.16       31.29      2.29 o 
   8  12   8        2.88        4.28      1.66 o 
   9  12   8        2.40        1.22      1.80 o 
  10  12   8       26.27       26.75      2.92 o 
  11  12   8        0.02       -1.31      5.52 o 
   1  13   8        2.47        2.34      1.14 o 
   2  13   8        0.84       -0.04      0.97 o 
   3  13   8       11.99       10.31      1.31 o 
   4  13   8       36.93       35.92      2.75 o 
   5  13   8        0.00        0.21      1.21 o 
   6  13   8       28.79       37.24      2.45 o 
   7  13   8        3.56        5.24      1.77 o 
   8  13   8        9.07        9.88      2.44 o 
   9  13   8        0.01        0.32      2.17 o 
  10  13   8        0.47       -0.57      4.86 o 
   0  14   8       20.59       23.82      2.58 o 
   1  14   8        1.13        1.13      1.08 o 
   2  14   8        1.66        1.11      1.12 o 
   3  14   8        0.02        0.08      1.11 o 
   4  14   8       12.02       15.42      1.84 o 
   5  14   8       38.76       39.57      2.78 o 
   6  14   8        3.85        6.66      1.70 o 
   7  14   8       58.21       57.77      3.30 o 
   8  14   8        0.74        0.96      1.77 o 
   9  14   8        2.96        4.51      3.84 o 
   1  15   8        0.01        1.13      1.31 o 
   2  15   8        6.69        6.75      1.57 o 
   3  15   8        2.79        3.82      1.49 o 
   4  15   8       25.78       26.46      2.75 o 
   5  15   8        0.20       -0.18      1.48 o 
   6  15   8       25.81       32.21      2.61 o 
   7  15   8        5.55        5.21      2.44 o 
   8  15   8       26.90       27.08      5.36 o 
   0  16   8       22.97       28.36      3.35 o 
   1  16   8        0.09        0.34      1.30 o 
   2  16   8        3.52        2.15      1.45 o 
   3  16   8        0.09       -0.28      1.38 o 
   4  16   8        9.85       11.30      1.89 o 
   5  16   8       32.30       38.34      2.73 o 
   6  16   8       13.01       18.87      2.15 o 
   7  16   8       29.22       28.20      5.69 o 
   1  17   8       47.58       52.13      4.32 o 
   2  17   8        0.34       -0.71      1.41 o 
   3  17   8       21.04       21.89      2.27 o 
   4  17   8        0.73        0.24      1.45 o 
   5  17   8        3.25        2.24      2.92 o 
   1   0   9       12.10       13.46      1.90 o 
   2   0   9       46.35       44.24      2.84 o 
   3   0   9      131.86      122.47      4.13 o 
   4   0   9       30.40       32.83      3.16 o 
   5   0   9       15.05       18.95      2.12 o 
   6   0   9        0.53        2.12      1.38 o 
   7   0   9       69.82       72.47      3.51 o 
   8   0   9        0.22        1.46      1.35 o 
   9   0   9        0.89        0.18      1.91 o 
  10   0   9        4.73        3.44      2.13 o 
  11   0   9        0.67        5.84      3.71 o 
  12   0   9       18.98       19.98      5.30 o 
  13   0   9        1.58        4.99      5.78 o 
   0   1   9       65.06       60.61      3.21 o 
   1   1   9        0.07        0.57      0.91 o 
   2   1   9        0.16        0.64      0.98 o 
   3   1   9      154.79      152.55      3.15 o 
   4   1   9       47.51       49.91      2.08 o 
   5   1   9      222.47      221.72      4.44 o 
   6   1   9       34.67       35.85      1.75 o 
   7   1   9       12.77       12.68      1.51 o 
   8   1   9       78.49       82.44      2.96 o 
   9   1   9       13.67       12.47      1.78 o 
  10   1   9        9.03        9.19      2.25 o 
  11   1   9       53.17       58.08      3.91 o 
  12   1   9        9.54        9.06      2.97 o 
  13   1   9        2.03        4.83      4.07 o 
   1   2   9       19.19       21.20      1.53 o 
   2   2   9       49.30       49.22      2.06 o 
   3   2   9       57.61       57.37      2.32 o 
   4   2   9       26.13       28.86      1.71 o 
   5   2   9       76.86       78.90      2.87 o 
   6   2   9        1.68        1.48      1.12 o 
   7   2   9       39.88       39.03      2.20 o 
   8   2   9        3.14        2.30      1.23 o 
   9   2   9       57.95       60.20      5.11 o 
  10   2   9        4.41        4.33      1.84 o 
  11   2   9       15.75       12.59      3.43 o 
  12   2   9       13.60       11.48      2.69 o 
  13   2   9        5.35        7.38      3.68 o 
   0   3   9       31.01       30.01      2.37 o 
   1   3   9       23.78       22.31      1.50 o 
   2   3   9        0.16       -0.82      0.82 o 
   3   3   9        8.17        7.89      1.07 o 
   4   3   9       44.08       41.25      2.28 o 
   5   3   9       30.88       28.11      1.86 o 
   6   3   9       16.87       15.80      1.60 o 
   7   3   9       10.79       10.03      1.48 o 
   8   3   9       37.65       37.57      2.34 o 
   9   3   9        2.40        2.39      1.60 o 
  10   3   9        0.17        1.30      1.64 o 
  11   3   9        0.53        0.03      2.03 o 
  12   3   9       22.46       24.88      3.27 o 
  13   3   9       11.22       12.61      4.38 o 
   1   4   9       12.88       11.91      1.18 o 
   2   4   9       82.47       78.63      2.54 o 
   3   4   9       72.22       73.51      2.47 o 
   4   4   9        5.42        4.53      1.23 o 
   5   4   9       47.78       45.73      2.27 o 
   6   4   9        0.86        1.48      1.15 o 
   7   4   9       42.48       44.91      2.70 o 
   8   4   9       61.15       57.55      2.77 o 
   9   4   9       34.25       35.62      2.91 o 
  10   4   9        6.65        6.81      1.95 o 
  11   4   9       21.31       21.88      2.59 o 
  12   4   9        6.83        6.37      2.06 o 
   0   5   9        4.62        4.02      1.65 o 
   1   5   9        0.19       -0.85      0.85 o 
   2   5   9        1.24        1.42      0.94 o 
   3   5   9       18.34       20.23      1.50 o 
   4   5   9       64.20       65.45      2.45 o 
   5   5   9       29.25       30.18      1.96 o 
   6   5   9        1.34        1.37      1.15 o 
   7   5   9        2.86        2.71      1.48 o 
   8   5   9       45.78       52.77      2.90 o 
   9   5   9       11.87       15.52      2.32 o 
  10   5   9       12.91       11.98      2.25 o 
  11   5   9        0.95        1.61      1.77 o 
  12   5   9        5.85        4.25      2.26 o 
   1   6   9      153.47      155.16      3.44 o 
   2   6   9       17.26       15.30      1.29 o 
   3   6   9        0.23        0.83      0.93 o 
   4   6   9        1.55        1.77      1.04 o 
   5   6   9        4.93        4.48      1.29 o 
   6   6   9       26.14       26.91      2.01 o 
   7   6   9        3.91        5.63      1.41 o 
   8   6   9       81.90       80.25      4.02 o 
   9   6   9        0.02       -0.01      1.67 o 
  10   6   9        0.83        2.05      1.73 o 
  11   6   9       26.86       29.02      2.86 o 
  12   6   9       10.97       11.74      4.12 o 
   0   7   9       36.96       40.34      2.94 o 
   1   7   9        4.22        3.51      1.12 o 
   2   7   9       11.54       13.47      1.38 o 
   3   7   9        0.05        0.14      0.98 o 
   4   7   9       18.26       18.43      1.51 o 
   5   7   9        1.48        0.19      1.05 o 
   6   7   9       14.22       15.16      1.70 o 
   7   7   9       25.72       28.49      2.22 o 
   8   7   9       27.65       29.40      2.69 o 
   9   7   9        9.18        9.46      2.08 o 
  10   7   9       50.49       44.68      3.25 o 
  11   7   9        3.57        5.46      1.99 o 
   1   8   9        9.23        7.44      1.26 o 
   2   8   9       36.20       35.40      2.01 o 
   3   8   9        3.46        3.16      1.18 o 
   4   8   9        0.00       -0.21      1.06 o 
   5   8   9        4.05        4.58      1.30 o 
   6   8   9        0.00        0.91      1.26 o 
   7   8   9       23.23       27.61      2.37 o 
   8   8   9       67.71       71.54      3.74 o 
   9   8   9       22.52       27.20      2.65 o 
  10   8   9       14.38       17.16      2.40 o 
  11   8   9       19.81       24.95      4.45 o 
   0   9   9      170.54      184.87      5.85 o 
   1   9   9       12.81       14.69      1.56 o 
   2   9   9       12.15       21.40      3.63 o 
   3   9   9        1.95        3.48      1.19 o 
   4   9   9        2.71        3.44      1.21 o 
   5   9   9      127.64      132.10      3.83 o 
   6   9   9        6.57        8.02      1.93 o 
   7   9   9       54.53       45.88      3.65 o 
   8   9   9        4.51        4.50      1.77 o 
   9   9   9        0.08       -0.61      1.67 o 
  10   9   9       13.40       15.55      2.32 o 
   1  10   9       38.24       45.79      2.66 o 
   2  10   9        7.98        6.57      1.38 o 
   3  10   9      108.51      117.09      3.67 o 
   4  10   9        0.65        0.80      1.30 o 
   5  10   9        2.74        4.15      2.04 o 
   6  10   9       16.08       15.15      2.09 o 
   7  10   9       38.31       42.04      3.28 o 
   8  10   9       46.70       53.29      3.86 o 
   9  10   9        5.94        5.76      2.28 o 
  10  10   9        2.97       10.60      6.48 o 
   0  11   9       41.41       38.32      3.88 o 
   1  11   9       10.35        8.52      1.61 o 
   2  11   9        5.96        7.01      1.60 o 
   3  11   9        2.16        4.12      1.47 o 
   4  11   9       12.06       13.57      2.02 o 
   5  11   9       58.49       64.34      3.42 o 
   6  11   9        0.03       -1.34      1.34 o 
   7  11   9       12.72        9.96      2.42 o 
   8  11   9       32.16       38.13      3.20 o 
   9  11   9        9.29       22.68      7.27 o 
   1  12   9       29.20       28.57      2.49 o 
   2  12   9       12.48       13.15      1.91 o 
   3  12   9       21.25       18.52      2.17 o 
   4  12   9        1.23       -0.63      1.49 o 
   5  12   9        2.40        2.75      1.66 o 
   6  12   9       18.28       24.47      2.39 o 
   7  12   9        7.47        8.54      2.13 o 
   8  12   9       20.14       26.11      5.45 o 
   0  13   9       53.45       51.14      4.44 o 
   1  13   9       64.12       78.57      3.51 o 
   2  13   9        0.94        2.61      1.54 o 
   3  13   9       22.62       26.38      2.42 o 
   4  13   9        0.16        0.56      1.51 o 
   5  13   9       32.65       35.53      2.75 o 
   6  13   9        3.86        3.86      1.64 o 
   7  13   9        0.18        4.12      4.90 o 
   1  14   9       41.63       39.95      2.70 o 
   2  14   9       11.90       18.83      2.08 o 
   3  14   9        0.09       -0.02      1.50 o 
   4  14   9       17.73       21.26      2.31 o 
   5  14   9       16.66       15.87      2.13 o 
   6  14   9        0.62       -0.09      3.42 o 
   0  15   9        6.06        8.60      2.69 o 
   1  15   9        0.96        1.41      1.45 o 
   2  15   9        0.43       -0.31      1.45 o 
   3  15   9        0.49        0.39      2.41 o 
   4  15   9        3.94        2.63      2.72 o 
   0   0  10      170.26      146.53      9.37 o 
   1   0  10        9.78        9.63      2.16 o 
   2   0  10       10.48        9.87      2.34 o 
   3   0  10        2.67        4.46      1.85 o 
   4   0  10      104.16      106.34      5.27 o 
   5   0  10        0.81        5.74      3.28 o 
   6   0  10       13.65        7.44      4.82 o 
   7   0  10       16.05       16.20      5.78 o 
   8   0  10        1.44       -2.01      4.29 o 
   9   0  10       35.92       40.47      7.80 o 
   1   1  10       25.19       26.37      1.97 o 
   2   1  10       98.20       98.61      3.30 o 
   3   1  10        7.43        6.80      1.40 o 
   4   1  10        0.16        1.63      1.38 o 
   5   1  10       27.95       31.83      3.49 o 
   6   1  10       64.20       65.72      4.37 o 
   7   1  10       10.48       14.85      4.82 o 
   8   1  10      140.26      146.70     13.40 o 
   9   1  10       16.90       20.01      9.15 o 
  10   1  10        0.19        3.68      5.26 o 
   0   2  10        0.54       -0.58      1.63 o 
   1   2  10       38.48       39.68      2.21 o 
   2   2  10       34.73       33.15      1.94 o 
   3   2  10        0.88        0.24      1.23 o 
   4   2  10       15.43       12.58      1.92 o 
   5   2  10       11.86        9.14      2.19 o 
   6   2  10       18.17       17.77      2.49 o 
   7   2  10        0.19       -0.42      2.34 o 
   8   2  10        0.48        1.56      1.73 o 
   9   2  10       19.85       18.02      3.04 o 
  10   2  10        5.20        8.58      5.96 o 
   1   3  10       15.92       15.68      1.69 o 
   2   3  10       63.44       56.95      2.68 o 
   3   3  10        0.81       -0.61      1.33 o 
   4   3  10        2.84        2.70      1.65 o 
   5   3  10        8.82       11.94      2.07 o 
   6   3  10        0.36        0.46      1.67 o 
   7   3  10        1.24        1.92      1.87 o 
   8   3  10       17.71       18.68      2.44 o 
   9   3  10        5.89        6.61      2.22 o 
  10   3  10       14.15       14.45      5.52 o 
   0   4  10       86.55       88.70      4.74 o 
   1   4  10       15.25       17.72      1.58 o 
   2   4  10       79.75       86.60      3.60 o 
   3   4  10        1.33        1.56      1.43 o 
   4   4  10        7.92       10.99      1.88 o 
   5   4  10        5.18        6.12      1.74 o 
   6   4  10       10.73       12.65      2.16 o 
   7   4  10        0.12       -1.22      1.64 o 
   8   4  10       20.44       22.06      2.59 o 
   9   4  10       36.15       38.12      3.10 o 
  10   4  10       11.59       13.12      3.03 o 
   1   5  10        0.00        0.03      1.40 o 
   2   5  10        0.32        0.11      1.70 o 
   3   5  10        0.47        0.96      1.34 o 
   4   5  10        1.16        0.51      1.46 o 
   5   5  10       13.48       10.48      2.13 o 
   6   5  10        3.31        2.55      1.73 o 
   7   5  10        3.00        2.65      1.82 o 
   8   5  10        2.62        3.49      1.90 o 
   9   5  10       17.70       22.40      2.66 o 
   0   6  10       58.44       51.94      8.88 o 
   1   6  10       60.25       70.37      3.18 o 
   2   6  10       43.37       43.89      2.76 o 
   3   6  10        2.25        5.12      1.95 o 
   4   6  10       10.88        9.75      2.35 o 
   5   6  10       80.91       84.44      3.96 o 
   6   6  10        0.28        2.09      1.73 o 
   7   6  10       11.49       10.09      2.08 o 
   8   6  10       20.21       19.46      2.49 o 
   9   6  10        1.64        0.36      2.42 o 
   1   7  10        0.54        3.33      1.41 o 
   2   7  10        7.25        9.73      1.98 o 
   3   7  10        0.03        0.05      1.85 o 
   4   7  10        3.26        4.08      2.40 o 
   5   7  10        8.62        6.92      2.32 o 
   6   7  10        8.92       12.82      2.98 o 
   7   7  10        1.08        2.11      2.54 o 
   8   7  10        0.46        2.05      1.84 o 
   0   8  10        1.75        2.19      2.35 o 
   1   8  10        7.07        7.24      1.73 o 
   2   8  10        2.08        2.08      1.58 o 
   3   8  10       78.20       80.99      4.21 o 
   4   8  10       13.62       14.04      2.66 o 
   5   8  10        0.04       -0.26      1.91 o 
   6   8  10        9.72        7.25      2.73 o 
   7   8  10       62.48       74.41      4.70 o 
   1   9  10        1.69        3.02      1.69 o 
   2   9  10       63.03       60.98      4.92 o 
   3   9  10        0.07        0.42      1.59 o 
   4   9  10       18.88       19.69      2.49 o 
   5   9  10        5.43        4.33      2.17 o 
   6   9  10       27.24       28.64      4.05 o 
   0  10  10       65.02       73.03      8.96 o 
   1  10  10        0.46        1.27      1.54 o 
   2  10  10        0.71        1.70      1.75 o 
   3  10  10       17.40       18.19      2.28 o 
   4  10  10       32.94       39.28      2.95 o 
   5  10  10        5.06        4.89      2.21 o 
   6  10  10        0.08       -2.36      4.90 o 
   1  11  10       27.84       34.54      2.68 o 
   2  11  10       92.97       82.45      3.98 o 
   3  11  10       30.38       30.86      2.73 o 
   4  11  10        3.20        5.80      1.84 o 
   5  11  10       31.36       30.92      7.80 o 
   0  12  10       17.28       11.45      3.04 o 
   1  12  10        0.48        0.97      1.55 o 
   2  12  10       20.20       20.60      2.44 o 
   3  12  10        3.60        3.10      2.82 o 
   1   0  11        9.38       12.46      4.07 o 
   2   0  11        0.93        1.39      2.46 o 
   3   0  11       67.82       71.56      8.58 o 
   4   0  11       10.08       14.28      5.17 o 
   5   0  11       11.99       17.52      5.52 o 
   0   1  11       17.45       15.81      3.23 o 
   1   1  11        8.43        8.28      2.31 o 
   2   1  11       31.90       35.86      3.53 o 
   3   1  11        0.46        1.97      2.16 o 
   4   1  11        3.08        1.73      2.22 o 
   5   1  11       14.35       16.30      3.83 o 
   1   2  11        2.45        3.67      2.20 o 
   2   2  11        0.22       -0.10      2.07 o 
   3   2  11        4.80        3.54      2.33 o 
   4   2  11       10.68        9.85      2.63 o 
   5   2  11        2.55        3.83      2.35 o 
   0   3  11       10.19       13.31      5.08 o 
   1   3  11       19.88       17.34      3.84 o 
   2   3  11       32.23       33.69      4.67 o 
   3   3  11       13.60       13.48      2.75 o 
   4   3  11       27.03       33.78      3.50 o 
   5   3  11        0.13        0.76      2.59 o 
   6   3  11       11.73       23.65      5.08 o 
   1   4  11       28.43       30.92      4.68 o 
   2   4  11       60.40       57.06      5.78 o 
   3   4  11        6.50        6.29      3.42 o 
   4   4  11       12.32        9.32      3.67 o 
   5   4  11        0.59        3.32      2.15 o 
   0   5  11       12.33        8.58      5.43 o 
   1   5  11        6.58        4.49      3.72 o 
   2   5  11       34.46       29.34      3.90 o 
   3   5  11        6.84        8.62      2.75 o 
   4   5  11        9.56       12.02      3.26 o 
   5   5  11       10.66       16.12      4.73 o 
   1   6  11        0.48       -2.31      2.31 o 
   2   6  11      101.10       99.44     13.12 o 
   3   6  11        2.18        3.94      3.42 o 
   4   6  11        0.18       -0.70      3.33 o 
   0   7  11       36.07       30.57      6.04 o 
   1   7  11        0.62        0.35      3.24 o 
   2   7  11       34.67       40.73      6.57 o 
   3   7  11        3.93        5.96      3.13 o 
   1   8  11        5.30        3.10      2.36 o 
                                                 
